# Supplementary material for: IsomiRage: From Functional Classification to Differential Expression of miRNA Isoforms
Source: Front Bioeng Biotechnol. 2014 Sep 29;2:38. doi: 10.3389/fbioe.2014.00038 (PMC4179619; doi:10.3389/fbioe.2014.00038)
Supplement: Supplementary file 1 [file Data_Sheet1.XLSX]

## Sheet: Total alignment
Millions mapped reads		miRNA	isomiRs
	filtered	aligned	aligned	TOTAL
12M235_NORM	17773125	3621738	251269	6134428
12M235_TUM	19037398	4519597	3588383	8107980
	GROUP	Sum(normal)	Sum(tumor)
	3'end	1923232	2647521
	5'end	33783	32998
	miRNA	3621738	4519597
	TRIM	555675	907864

## Sheet: isomiRs counts
				Total	6134428	8107980		740108	1183124	10178	23605	3621738	555675	874891	1772630	13999	18999	4519597	907864
								NORMAL	NORMAL	NORMAL	NORMAL	NORMAL	NORMAL	TUMOR	TUMOR	TUMOR	TUMOR	TUMOR	TUMOR	%	%	%	%	%	%	%	%	%	%	%	%
miRNA name	3'end	5'end	miRNA	TRIM	Sum(normal)	Sum(tumor)	MAX	3'end NT	3'end T	5'end NT	5'end T	miRNA	trimmed	3'end NT	3'end T	5'end NT	5'end T	miRNA	trimmed	3'end NT	3'end T	5'end NT	5'end T	miRNA	trimmed	3'end NT	3'end T	5'end NT	5'end T	miRNA	trimmed
let-7a-5p	42	20	1	3	847874	1220608	1220608	23246	18278	1530	500	758905	45415	28804	30411	2137	563	1086795	71898	2.74168	2.15574	0.180451	0.058971	89.5068	5.35634	2.35981	2.49146	0.175077	0.0461246	89.0372	5.89034
miR-92a-3p	68	10	1	3	685414	757691	757691	295666	24262	347		346462	18677	371418	35599	274		335321	15079	43.1368	3.53976	0.0506263	0	50.5478	2.72492	49.0197	4.69835	0.0361625	0	44.2556	1.99013
miR-205-5p	55	9	1	3	729832	603905	729832	92298	155527	409	0	454792	26806	88778	193872	264	1	295888	25102	12.6465	21.31	0.0560403	0	62.3146	3.6729	14.7007	32.1031	0.0437155	0.000165589	48.9958	4.15661
miR-191-5p	42	15	1	3	299658	448210	448210	3820	22415	947		269617	2859	8313	66031	1261		368315	4290	1.27479	7.48019	0.316027	0	89.9749	0.954088	1.85471	14.7322	0.281341	0	82.1747	0.957141
miR-30a-5p	29	0	1	3	143467	397522	397522	4039	135468			948	3012	10848	377816			2778	6080	2.81528	94.4245	0	0	0.660779	2.09944	2.72891	95.0428	0	0	0.698829	1.52948
miR-22-3p	12	8	1	3	283654	385918	385918	933	231	291	32	270948	11219	1207	282	359	26	369951	14093	0.328922	0.0814372	0.10259	0.0112813	95.5206	3.95517	0.312761	0.0730725	0.0930249	0.00673718	95.8626	3.65181
miR-182-5p	48	4	1	3	224735	375521	375521	15136	77056	134	2	92910	39497	31566	76876	236	0	200657	66186	6.73504	34.2875	0.0596258	0.000889937	41.342	17.5749	8.40592	20.4718	0.062846	0	53.4343	17.6251
miR-27b-3p	41	10	1	2	149027	345903	345903	9080	2244	208	149	43043	94303	19727	3595	399	202	66056	255924	6.09286	1.50577	0.139572	0.0999819	28.8827	63.2791	5.70304	1.03931	0.11535	0.0583979	19.0967	73.9872
miR-21-5p	33	5	1	3	289163	311919	311919	22227	192193	86	536	68803	5318	17515	202168	86	620	86993	4537	7.68667	66.4653	0.029741	0.185363	23.7938	1.8391	5.61524	64.8143	0.0275713	0.19877	27.8896	1.45454
let-7f-5p	25	11	1	3	219559	247518	247518	6473	3771	416	117	195307	13475	5768	4759	486	98	220269	16138	2.94818	1.71753	0.189471	0.0532886	88.9542	6.1373	2.33034	1.92269	0.196349	0.0395931	88.9911	6.51993
miR-181a-5p	27	8	1	3	131304	201065	201065	692	14335	68	158	78342	37709	1132	25523	103	119	123397	50791	0.527021	10.9174	0.0517882	0.120331	59.6646	28.7189	0.563002	12.6939	0.0512272	0.0591848	61.3717	25.261
let-7b-5p	60	11	1	3	124375	189725	189725	18828	13755	191	2	80414	11185	28339	27876	281	0	117732	15497	15.1381	11.0593	0.153568	0.00160804	64.6545	8.99296	14.9369	14.6928	0.148109	0	62.054	8.16814
miR-30d-5p	27	4	1	3	81480	177460	177460	2866	76511	4	0	732	1367	5779	167115	4	1	1930	2631	3.51743	93.9016	0.00490918	0	0.89838	1.67771	3.25651	94.1705	0.00225403	0.000563507	1.08757	1.48259
miR-26a-5p	43	12	1	3	88562	160745	160745	6402	336	1283	3	76467	4071	12686	504	2443	3	138564	6545	7.22883	0.379395	1.4487	0.00338746	86.3429	4.59678	7.892	0.31354	1.5198	0.00186631	86.2011	4.07167
miR-31-5p	30	4	1	2	82654	132519	132519	845	78912	10	5	2062	820	1461	124740	8	11	4865	1434	1.02233	95.4727	0.0120986	0.00604931	2.49474	0.992087	1.10248	94.1299	0.00603687	0.0083007	3.67117	1.08211
miR-100-5p	22	13	1	2	44871	113103	113103	2506	2612	480	0	32659	6614	8769	4240	1031	1	80322	18740	5.5849	5.82113	1.06973	0	72.7842	14.74	7.75311	3.7488	0.911558	0.00088415	71.0167	16.569
miR-125a-5p	25	6	1	3	56149	87192	87192	2017	3	82		38279	15768	2489	7	125		57689	26882	3.59223	0.00534293	0.14604	0	68.174	28.0824	2.85462	0.00802826	0.143362	0	66.1632	30.8308
miR-222-3p	48	2	1	1	87065	68227	87065	1232	84780	2	3	933	115	2422	63266	0	0	2311	228	1.41503	97.3755	0.00229713	0.0034457	1.07161	0.132085	3.54991	92.7287	0	0	3.38722	0.334179
let-7i-5p	36	6	1	3	57343	84623	84623	8327	91	32	37	45316	3540	14525	178	53	60	63361	6446	14.5214	0.158694	0.0558045	0.064524	79.0262	6.17338	17.1644	0.210345	0.0626307	0.0709027	74.8744	7.61731
miR-148a-3p	38	6	1	3	50602	80354	80354	2809	23296	32	25	23949	491	3555	36107	57	24	39740	871	5.55116	46.0377	0.0632386	0.0494052	47.3282	0.970317	4.42417	44.9349	0.0709361	0.0298678	49.4562	1.08395
miR-99b-5p	37	5	1	3	38709	76043	76043	4385	32	16	36	25439	8801	11802	56	45	42	41862	22236	11.3281	0.0826681	0.0413341	0.0930016	65.7186	22.7363	15.5202	0.0736425	0.059177	0.0552319	55.0504	29.2414
miR-4532	15	1	0	0	69892	14099	69892	69892		0				14098		1				100	0	0	0	0	0	99.9929	0	0.0070927	0	0	0
let-7g-5p	26	5	1	3	55998	68253	68253	2224	1062	54	429	49570	2659	2695	1323	69	443	60324	3399	3.97157	1.8965	0.096432	0.766099	88.521	4.74838	3.94854	1.93838	0.101094	0.649056	88.3829	4.98
miR-30c-5p	31	3	1	3	37305	66932	66932	1230	34665	0	3	1351	56	2185	61578	6	2	3001	160	3.29715	92.9232	0	0.00804182	3.6215	0.150114	3.26451	92.0008	0.00896432	0.00298811	4.48366	0.239049
miR-200c-3p	33	6	1	3	39476	62369	62369	4437	133	29	275	30484	4118	5295	224	47	259	49093	7451	11.2397	0.336914	0.0734624	0.696626	77.2216	10.4317	8.48979	0.359153	0.075358	0.41527	78.7138	11.9466
miR-16-5p	26	5	1	2	55644	61482	61482	162	1219	15	27	53028	1193	169	1287	19	39	58061	1907	0.291137	2.19071	0.0269571	0.0485228	95.2987	2.14399	0.274877	2.0933	0.0309034	0.0634332	94.4358	3.10172
miR-92b-3p	51	4	1	3	60515	57631	60515	8504	54	39	156	31386	20376	7029	31	27	108	20899	29537	14.0527	0.0892341	0.0644468	0.257787	51.8648	33.671	12.1966	0.0537905	0.0468498	0.187399	36.2635	51.2519
miR-221-3p	28	4	1	3	34505	57918	57918	1991	669	5	10	11158	20672	1990	455	4	5	8248	47216	5.77018	1.93885	0.0144907	0.0289813	32.3373	59.9102	3.43589	0.785593	0.00690632	0.00863289	14.2408	81.5222
miR-200b-3p	35	2	1	3	19194	56655	56655	6014	12446	0	0	607	127	15728	38835	2	1	1859	230	31.3327	64.8432	0	0	3.16245	0.661665	27.761	68.5465	0.00353014	0.00176507	3.28126	0.405966
miR-25-3p	35	8	1	3	51462	51344	51462	3376	75	50	2	43349	4610	2956	44	57	0	42567	5720	6.56018	0.145739	0.0971591	0.00388636	84.235	8.95807	5.75725	0.0856965	0.111016	0	82.9055	11.1405
let-7e-5p	40	6	1	3	41022	50961	50961	4728	1191	14	32	30808	4249	7101	1681	13	33	35990	6143	11.5255	2.90332	0.034128	0.0780069	75.1012	10.3579	13.9342	3.2986	0.0255097	0.0647554	70.6226	12.0543
miR-151a-3p	42	12	1	1	49316	48200	49316	10755	22245	23	4089	11757	447	12994	20729	26	2979	10883	589	21.8083	45.1071	0.046638	8.29143	23.8401	0.9064	26.9585	43.0062	0.0539419	6.1805	22.5788	1.22199
miR-28-3p	32	6	1	2	42651	48957	48957	15277	498	27	14	24552	2283	19164	509	25	15	27296	1948	35.8186	1.16762	0.0633045	0.0328246	57.5649	5.35275	39.1446	1.03969	0.0510652	0.0306391	55.7551	3.979
miR-378a-3p	40	5	1	2	47309	39782	47309	9422	106	23	75	33151	4532	9682	63	20	47	24666	5304	19.9159	0.224059	0.0486165	0.158532	70.0733	9.57957	24.3376	0.158363	0.050274	0.118144	62.0029	13.3327
miR-98-5p	15	4	1	2	36465	44069	44069	1734	88	91		32563	1989	2314	86	72		38310	3287	4.75524	0.241327	0.249554	0	89.2993	5.45455	5.25086	0.195149	0.16338	0	86.9319	7.45876
miR-186-5p	35	4	1	2	30138	40904	40904	772	18655	10	22	9771	908	915	18318	18	54	19714	1885	2.56155	61.8986	0.0331807	0.0729975	32.4209	3.01281	2.23695	44.7829	0.0440055	0.132016	48.1958	4.60835
miR-151a-5p	25	8	1	1	38943	35535	38943	323	23032	16	232	14542	798	270	16598	30	281	17634	722	0.829417	59.1428	0.0410857	0.595742	37.3418	2.04915	0.759814	46.7089	0.0844238	0.79077	49.6243	2.0318
miR-146a-5p	34	7	1	2	6048	37998	37998	522	1351	13	101	3781	280	4325	5525	87	576	25862	1623	8.63095	22.338	0.214947	1.66997	62.5165	4.62963	11.3822	14.5402	0.228959	1.51587	68.0615	4.27128
miR-26b-5p	31	3	1	1	23637	37998	37998	2888	18777	3		1370	599	4123	30855	12		2288	720	12.2181	79.439	0.012692	0	5.796	2.53416	10.8506	81.2016	0.0315806	0	6.02137	1.89484
miR-27a-3p	29	4	1	3	18398	35800	35800	638	18	12		2915	14815	1275	23	32		4161	30309	3.46777	0.0978367	0.0652245	0	15.8441	80.5251	3.56145	0.0642458	0.0893855	0	11.6229	84.662
miR-143-3p	31	3	1	3	35472	320	35472	8145	1882	8	85	11346	14006	37	20	0	1	67	195	22.9618	5.30559	0.022553	0.239626	31.9858	39.4847	11.5625	6.25	0	0.3125	20.9375	60.9375
miR-103a-3p	32	5	1	3	23326	34184	34184	1427	698	14	1	16339	4847	2196	892	23	0	23882	7191	6.11764	2.99237	0.0600189	0.00428706	70.0463	20.7794	6.42406	2.60941	0.0672829	0	69.8631	21.0362
miR-423-3p	39	8	1	3	32853	31691	32853	3943	15	60	3974	23010	1851	4784	39	56	3603	21377	1832	12.0019	0.0456579	0.182632	12.0963	70.0393	5.63419	15.0958	0.123063	0.176706	11.3692	67.4545	5.78082
miR-183-5p	21	6	1	2	12321	28093	28093	405	6339	2	53	5130	392	1071	13347	15	64	12654	942	3.28707	51.4487	0.0162324	0.43016	41.6362	3.18156	3.81234	47.5101	0.0533941	0.227815	45.0432	3.35315
miR-23a-3p	31	7	1	3	19811	27743	27743	2262	10351	37	33	6192	936	2541	12230	62	46	9887	2977	11.4179	52.2488	0.186765	0.166574	31.2554	4.72465	9.15907	44.0832	0.22348	0.165808	35.6378	10.7306
miR-21-3p	44	8	1	1	25564	26478	26478	651	6107	39	15	18564	188	971	4529	32	23	20788	135	2.54655	23.8891	0.152558	0.0586763	72.6177	0.735409	3.6672	17.1048	0.120855	0.0868646	78.5105	0.509857
miR-181b-5p	32	4	1	3	24035	25353	25353	1015	7774	1	227	7609	7409	1424	7636	1	290	8992	7010	4.22301	32.3445	0.0041606	0.944456	31.658	30.8259	5.61669	30.1187	0.00394431	1.14385	35.4672	27.6496
miR-146b-5p	22	1	1	2	24496	11916	24496	526	23743		1	181	45	275	11604		0	32	5	2.14729	96.926	0	0.0040823	0.738896	0.183703	2.30782	97.3817	0	0	0.268546	0.0419604
let-7d-5p	21	5	1	2	20402	23577	23577	717	664	33	8	17430	1550	918	1035	24	14	19419	2167	3.51436	3.25458	0.161749	0.0392118	85.4328	7.59729	3.89363	4.38987	0.101794	0.0593799	82.3642	9.19116
miR-10a-5p	9	4	1	3	11823	20438	20438	502	335	6	8	4175	6797	888	697	16	20	8435	10382	4.24596	2.83346	0.0507485	0.0676647	35.3125	57.4896	4.34485	3.41031	0.0782855	0.0978569	41.2712	50.7975
miR-125b-5p	23	6	1	3	16672	20038	20038	2847	65	35		12768	957	3244	99	37		14952	1706	17.0765	0.389875	0.209933	0	76.5835	5.74016	16.1892	0.494061	0.184649	0	74.6182	8.51382
miR-423-5p	35	3	1	3	19596	16512	19596	1124	3685	27	12	10734	4014	895	2638	30	8	9288	3653	5.73586	18.8049	0.137783	0.061237	54.7765	20.4838	5.4203	15.9763	0.181686	0.0484496	56.25	22.1233
miR-127-3p	43	3	1	2	19582	8977	19582	3846	56	8		13679	1993	2627	15	4		5405	926	19.6405	0.285977	0.0408538	0	69.855	10.1777	29.2637	0.167094	0.0445583	0	60.2094	10.3153
miR-30a-3p	17	8	1	3	7323	18723	18723	147	103	18	2	6763	290	405	227	47	0	17051	993	2.00737	1.40653	0.245801	0.0273112	92.3529	3.96013	2.16311	1.21241	0.251028	0	91.0698	5.30364
miR-29a-3p	23	4	1	3	11859	17059	17059	924	180	2	698	6207	3848	1111	279	5	811	8859	5994	7.79155	1.51783	0.0168648	5.88583	52.34	32.4479	6.51269	1.6355	0.02931	4.75409	51.9315	35.1369
miR-941	21	3	1	3	11099	16008	16008	787	76	11		9945	280	1337	87	36		13874	674	7.09073	0.684746	0.099108	0	89.6027	2.52275	8.35207	0.543478	0.224888	0	86.6692	4.21039
miR-584-5p	21	0	1	3	8209	14222	14222	146	47			128	7888	451	32			247	13492	1.77854	0.572542	0	0	1.55926	96.0897	3.17114	0.225004	0	0	1.73675	94.8671
miR-93-5p	33	4	1	3	13682	14009	14009	871	1938	5	7	7476	3385	818	2543	5	4	6477	4162	6.36603	14.1646	0.0365444	0.0511621	54.6411	24.7405	5.8391	18.1526	0.0356913	0.0285531	46.2346	29.7095
miR-320a	44	5	1	2	12356	13605	13605	2984	4307	3	62	3998	1002	4531	3636	11	68	4493	866	24.1502	34.8576	0.0242797	0.501781	32.3567	8.10942	33.3039	26.7255	0.0808526	0.499816	33.0246	6.36531
miR-23b-3p	31	5	1	2	5869	13342	13342	3033	1995	0	5	689	147	7326	3045	15	8	2489	459	51.6783	33.9922	0	0.0851934	11.7396	2.50469	54.9093	22.8227	0.112427	0.059961	18.6554	3.44026
miR-30e-5p	15	0	1	2	6475	11878	11878	295	6163			9	8	505	11349			16	8	4.55598	95.1815	0	0	0.138996	0.123552	4.25156	95.5464	0	0	0.134703	0.0673514
miR-224-5p	24	2	1	1	5586	11788	11788	244	5220	2	0	117	3	694	10860	1	5	216	12	4.36806	93.4479	0.0358038	0	2.09452	0.0537057	5.88734	92.1276	0.0084832	0.042416	1.83237	0.101798
miR-375	15	5	1	3	2746	11611	11611	225		1	48	2437	35	840		13	272	10360	126	8.19374	0	0.0364166	1.748	88.7473	1.27458	7.23452	0	0.111963	2.34261	89.2257	1.08518
miR-103b	5	32	1	3	7745	11352	11352	14	1	1427	698	5495	110	23	0	2196	892	8109	132	0.180762	0.0129116	18.4248	9.01227	70.949	1.42027	0.202607	0	19.3446	7.85765	71.4323	1.16279
miR-24-3p	21	2	1	2	7077	10583	10583	3051	27	3		1537	2459	3966	32	2		1672	4911	43.1115	0.381518	0.0423908	0	21.7182	34.7464	37.4752	0.302372	0.0188982	0	15.7989	46.4046
miR-148b-3p	29	1	1	2	10216	10368	10368	8811	223	2		1066	114	8536	211	3		1467	151	86.2471	2.18285	0.0195771	0	10.4346	1.1159	82.3302	2.03511	0.0289352	0	14.1493	1.4564
miR-210-3p	42	5	1	3	4949	9475	9475	558	335	9	136	3405	506	1357	925	5	214	5834	1140	11.275	6.76904	0.181855	2.74803	68.8018	10.2243	14.3219	9.76253	0.0527704	2.25858	61.5726	12.0317
miR-425-5p	20	2	1	3	4929	8891	8891	149	2183	1		372	2224	246	3232	2		778	4633	3.02293	44.2889	0.0202881	0	7.54717	45.1207	2.76684	36.3514	0.0224947	0	8.75042	52.1089
let-7c-5p	19	6	1	2	8803	7157	8803	411	338	26	73	7396	559	290	360	15	62	5909	521	4.66886	3.8396	0.295354	0.829263	84.0168	6.35011	4.05198	5.03004	0.209585	0.866285	82.5625	7.27959
miR-3184-3p	3	35	1	1	8390	6679	8390	27	12	1124	3685	3540	2	30	8	895	2638	3105	3	0.321812	0.143027	13.3969	43.9213	42.1931	0.0238379	0.449169	0.119778	13.4002	39.4969	46.489	0.0449169
miR-30b-5p	12	3	1	1	3753	8016	8016	36	25	2		3669	21	91	46	11		7811	57	0.959233	0.666134	0.0532907	0	97.7618	0.559552	1.13523	0.573852	0.137226	0	97.4426	0.711078
miR-193b-3p	37	4	1	2	4263	7100	7100	258	905	2	0	2828	270	490	1941	5	1	4329	334	6.05208	21.2292	0.0469153	0	66.3383	6.33357	6.90141	27.338	0.0704225	0.0140845	60.9718	4.70423
miR-141-3p	14	0	1	3	3000	6872	6872	22	431			29	2518	61	933			97	5781	0.733333	14.3667	0	0	0.966667	83.9333	0.88766	13.5768	0	0	1.41153	84.124
miR-409-3p	22	5	1	2	6544	1079	6544	128	67	8	2947	3337	57	21	35	0	397	608	18	1.95599	1.02384	0.122249	45.0336	50.9933	0.871027	1.94625	3.24374	0	36.7933	56.3485	1.66821
miR-34a-5p	29	3	1	2	4116	6408	6408	324	1720	1	9	1990	72	557	2722	1	18	2986	124	7.87172	41.7881	0.0242954	0.218659	48.3479	1.74927	8.69226	42.4782	0.0156055	0.280899	46.598	1.93508
miR-6510-3p	32	2	1	1	935	6289	6289	772	33	0		108	22	5163	188	3		828	107	82.5668	3.52941	0	0	11.5508	2.35294	82.0957	2.98935	0.0477023	0	13.1658	1.70138
miR-744-5p	22	3	1	2	5974	4952	5974	130	6	7		2502	3329	164	13	1		1832	2942	2.1761	0.100435	0.117174	0	41.8815	55.7248	3.31179	0.26252	0.0201939	0	36.9952	59.4103
miR-769-5p	25	2	1	2	4322	5641	5641	396	1	2	71	3718	134	497	2	3	86	4916	137	9.16242	0.0231374	0.0462749	1.64276	86.025	3.10042	8.81049	0.0354547	0.0531821	1.52455	87.1477	2.42865
miR-17-5p	27	4	1	3	4160	5364	5364	320	830	6	28	2876	100	379	1296	5	36	3477	171	7.69231	19.9519	0.144231	0.673077	69.1346	2.40385	7.06562	24.1611	0.093214	0.671141	64.821	3.18792
miR-500a-3p	27	2	1	2	3463	5354	5354	517	2639	1	40	240	26	979	3860	2	50	402	61	14.9293	76.2056	0.0288767	1.15507	6.93041	0.750794	18.2854	72.0956	0.0373552	0.933881	7.5084	1.13934
miR-128-3p	28	3	1	2	5071	4026	5071	585	351	2	3	3368	762	588	321	0	3	2276	838	11.5362	6.92171	0.03944	0.0591599	66.4169	15.0266	14.6051	7.97317	0	0.0745156	56.5325	20.8147
miR-30e-3p	6	5	1	2	3145	4771	4771	47	1	4	9	2983	101	69	0	8	3	4524	167	1.49444	0.0317965	0.127186	0.286169	94.849	3.21145	1.44624	0	0.16768	0.0628799	94.8229	3.50031
miR-654-3p	6	0	1	2	4631	809	4631	7	1			28	4595	0	9			18	782	0.151155	0.0215936	0	0	0.604621	99.2226	0	1.11248	0	0	2.22497	96.6625
miR-532-5p	34	4	1	3	2613	4581	4581	501	105	2	2	1597	406	798	258	5	8	2587	925	19.1734	4.01837	0.0765404	0.0765404	61.1175	15.5377	17.4198	5.63196	0.109146	0.174634	56.4724	20.1921
miR-10b-5p	6	1	1	3	4563	11	4563	136	132	1		742	3552	1	0	0		2	8	2.9805	2.89283	0.0219154	0	16.2612	77.8435	9.09091	0	0	0	18.1818	72.7273
miR-130a-3p	7	3	1	2	3957	4536	4536	263	457	1	5	607	2624	383	683	5	3	681	2781	6.64645	11.5492	0.0252717	0.126358	15.3399	66.3129	8.44356	15.0573	0.110229	0.0661376	15.0132	61.3095
miR-192-5p	23	5	1	1	3564	4524	4524	306	417	10	4	2778	49	574	443	16	5	3422	64	8.58586	11.7003	0.280584	0.112233	77.9461	1.37486	12.6879	9.79222	0.353669	0.110522	75.641	1.41468
miR-197-3p	23	2	1	2	4245	3029	4245	105	85	1	15	3466	573	86	49	3	11	2242	638	2.4735	2.00236	0.0235571	0.353357	81.649	13.4982	2.83922	1.6177	0.0990426	0.363156	74.0178	21.0631
miR-181a-3p	4	3	1	2	3501	4003	4003	97	1	3	23	3292	85	94	2	0	31	3798	78	2.77064	0.0285633	0.0856898	0.656955	94.0303	2.42788	2.34824	0.0499625	0	0.774419	94.8788	1.94854
miR-429	4	3	1	2	1269	3827	3827	10	2	2	17	528	710	51	4	1	56	1766	1949	0.788022	0.157604	0.157604	1.33964	41.6076	55.9496	1.33264	0.104521	0.0261301	1.46329	46.1458	50.9276
miR-574-5p	35	4	1	3	2475	3797	3797	126	1025	2	1	802	519	224	1480	2	9	1349	733	5.09091	41.4141	0.0808081	0.040404	32.404	20.9697	5.89939	38.9781	0.0526732	0.237029	35.528	19.3047
miR-574-3p	18	1	1	2	2374	3770	3770	80	3	0		1545	746	121	0	2		2664	983	3.36984	0.126369	0	0	65.08	31.4238	3.20955	0	0.0530504	0	70.6631	26.0743
miR-181a-2-3p	9	3	1	3	3749	2699	3749	20	205	3	13	3102	406	20	117	2	13	2307	240	0.533476	5.46812	0.0800213	0.346759	82.7421	10.8296	0.741015	4.33494	0.0741015	0.48166	85.4761	8.89218
miR-1307-3p	27	0	1	3	3037	3658	3658	727	1451			525	334	1190	1417			627	424	23.9381	47.7774	0	0	17.2868	10.9977	32.5314	38.737	0	0	17.1405	11.591
miR-335-3p	10	5	1	2	3458	1316	3458	33	26	11	342	2187	859	7	6	0	67	874	362	0.954309	0.75188	0.318103	9.89011	63.2447	24.8409	0.531915	0.455927	0	5.09119	66.4134	27.5076
let-7d-3p	9	4	1	3	3175	3439	3439	18	3	11		2786	357	28	12	12		2748	639	0.566929	0.0944882	0.346457	0	87.748	11.2441	0.81419	0.348939	0.348939	0	79.9069	18.581
miR-15b-5p	8	2	1	2	3439	3424	3439	22	16	1		3053	347	21	6	1		2961	435	0.639721	0.465252	0.0290782	0	88.7758	10.0901	0.613318	0.175234	0.0292056	0	86.4778	12.7044
miR-671-3p	30	4	1	1	3433	2875	3433	177	531	4	121	2559	41	152	463	1	60	2167	32	5.15584	15.4675	0.116516	3.52461	74.5412	1.19429	5.28696	16.1043	0.0347826	2.08696	75.3739	1.11304
miR-149-5p	29	1	1	3	3311	1628	3311	608	17	1		1280	1405	215	8	0		309	1096	18.363	0.51344	0.0302024	0	38.659	42.4343	13.2064	0.4914	0	0	18.9803	67.3219
miR-196a-5p	24	1	1	2	1985	3292	3292	241	482	0		1099	163	419	921	1		1714	237	12.1411	24.2821	0	0	55.3652	8.21159	12.7278	27.9769	0.0303767	0	52.0656	7.19927
miR-20a-5p	26	2	1	3	2045	3230	3230	231	273	1	2	1443	95	376	506	0	6	2235	107	11.2958	13.3496	0.0488998	0.0977995	70.5623	4.64548	11.6409	15.6656	0	0.185759	69.195	3.31269
miR-28-5p	12	2	1	2	2948	3110	3110	449	23	0	11	1896	569	564	40	1	10	1657	838	15.2307	0.78019	0	0.373134	64.3148	19.3012	18.135	1.28617	0.0321543	0.321543	53.2797	26.9453
miR-200a-3p	12	3	1	3	1313	3097	3097	43	559	1	6	281	423	145	1585	1	6	642	718	3.27494	42.5743	0.0761615	0.456969	21.4014	32.2163	4.68195	51.1786	0.0322893	0.193736	20.7297	23.1837
miR-125b-1-3p	17	2	1	2	2951	1302	2951	135	6	1	0	2432	377	81	0	0	3	1023	195	4.57472	0.203321	0.0338868	0	82.4127	12.7753	6.2212	0	0	0.230415	78.5714	14.977
miR-345-5p	9	3	1	2	2809	2498	2809	73	1	5	0	1554	1176	78	2	1	2	994	1421	2.59879	0.0355999	0.177999	0	55.3222	41.8654	3.1225	0.0800641	0.040032	0.0800641	39.7918	56.8855
miR-7974	2	2	1	2	2776	236	2776	5	266	1	7	2263	234	0	32	0	0	188	16	0.180115	9.58213	0.0360231	0.252161	81.5202	8.42939	0	13.5593	0	0	79.661	6.77966
miR-589-5p	10	0	1	2	2399	2581	2581	49	798			16	1536	86	895			35	1565	2.04252	33.2639	0	0	0.666945	64.0267	3.33204	34.6765	0	0	1.35606	60.6354
miR-484	20	2	1	2	2433	2540	2540	242	299	1		1262	629	312	316	2		1255	655	9.94657	12.2894	0.0411015	0	51.8701	25.8529	12.2835	12.4409	0.0787402	0	49.4094	25.7874
miR-155-5p	31	1	1	3	2522	629	2522	389	1541	0		500	92	91	306	3		199	30	15.4243	61.1023	0	0	19.8255	3.6479	14.4674	48.6486	0.476948	0	31.6375	4.76948
miR-138-5p	32	2	1	3	2466	1248	2466	62	67	0	2	2206	129	48	63	1	3	1038	95	2.51419	2.71695	0	0.081103	89.4566	5.23114	3.84615	5.04808	0.0801282	0.240385	83.1731	7.61218
miR-203a	16	2	1	2	1014	2396	2396	123	424		0	293	174	289	951		3	836	317	12.1302	41.8146	0	0	28.8955	17.1598	12.0618	39.6912	0	0.125209	34.8915	13.2304
miR-181c-5p	11	2	1	2	1551	2384	2384	9	954	0	1	477	110	12	1672	1	0	595	104	0.580271	61.5087	0	0.0644745	30.7544	7.0922	0.503356	70.1342	0.0419463	0	24.9581	4.36242
miR-410-3p	8	3	1	1	2058	752	2058	7	18	3	5	1915	110	6	5	0	1	679	61	0.340136	0.874636	0.145773	0.242954	93.0515	5.345	0.797872	0.664894	0	0.132979	90.2926	8.1117
miR-660-5p	14	2	1	2	1054	2015	2015	77	449	2		498	28	139	844	2		969	61	7.3055	42.5996	0.189753	0	47.2486	2.65655	6.89826	41.8859	0.0992556	0	48.0893	3.0273
miR-1307-5p	11	2	1	2	1775	2000	2000	44	424	2	1	1289	15	48	198	0	0	1743	11	2.47887	23.8873	0.112676	0.056338	72.6197	0.84507	2.4	9.9	0	0	87.15	0.55
miR-1910-5p	19	3	1	1	1981	886	1981	38	46	2	8	1727	160	30	28	2	4	630	192	1.91822	2.32206	0.100959	0.403836	87.1782	8.07673	3.386	3.16027	0.225734	0.451467	71.1061	21.6704
miR-421	14	5	1	2	1938	1798	1938	66	0	0	10	1514	348	90	1	2	8	1035	662	3.40557	0	0	0.515996	78.1218	17.9567	5.00556	0.0556174	0.111235	0.444939	57.564	36.8187
miR-130b-3p	7	3	1	2	1705	1855	1855	614	3	1	1	416	670	823	1	2	0	406	623	36.0117	0.175953	0.058651	0.058651	24.3988	39.2962	44.3666	0.0539084	0.107817	0	21.8868	33.5849
miR-381-3p	4	3	1	2	1830	508	1830	14		3	51	1708	54	6		0	10	451	41	0.765027	0	0.163934	2.78689	93.3333	2.95082	1.1811	0	0	1.9685	88.7795	8.07087
miR-31-3p	8	1	1	2	1227	1796	1796	24	1133		4	46	20	57	1547		4	114	74	1.95599	92.339	0	0.325998	3.74898	1.62999	3.17372	86.1359	0	0.222717	6.34744	4.12027
miR-199a-3p	10	2	1	2	1762	6	1762	196	4	1	23	326	1212	2	0	0	0	1	3	11.1237	0.227015	0.0567537	1.30533	18.5017	68.7855	33.3333	0	0	0	16.6667	50
miR-411-5p	0	3	1	1	1752	720	1752			2	622	1112	16			1	294	420	5	0	0	0.114155	35.5023	63.4703	0.913242	0	0	0.138889	40.8333	58.3333	0.694444
miR-15a-5p	7	2	1	2	1480	1745	1745	28	19	3		426	1004	15	17	1		342	1370	1.89189	1.28378	0.202703	0	28.7838	67.8378	0.859599	0.974212	0.0573066	0	19.5989	78.51
miR-106b-3p	20	3	1	2	1521	1701	1701	133	81	1	51	77	1178	99	62	0	11	36	1493	8.74425	5.32544	0.0657462	3.35306	5.06246	77.449	5.82011	3.64491	0	0.646678	2.1164	87.7719
miR-210-5p	14	4	1	2	1697	1594	1697	61	209	3	13	1328	83	156	175	3	10	1172	78	3.59458	12.3159	0.176783	0.766058	78.2557	4.89098	9.7867	10.9787	0.188206	0.627353	73.5257	4.89335
miR-148a-5p	6	3	1	2	1590	1693	1693	6	1	3	66	1243	271	1	1	4	68	1386	233	0.377358	0.0628931	0.188679	4.15094	78.1761	17.044	0.0590667	0.0590667	0.236267	4.01654	81.8665	13.7626
miR-361-5p	20	2	1	2	1105	1668	1668	125	85	0	9	734	152	157	123	1	31	1106	250	11.3122	7.69231	0	0.81448	66.4253	13.7557	9.41247	7.3741	0.059952	1.85851	66.307	14.988
miR-7706	13	1	1	3	1296	1572	1572	81	8		1	624	582	78	7		0	856	631	6.25	0.617284	0	0.0771605	48.1481	44.9074	4.96183	0.445293	0	0	54.4529	40.1399
miR-27a-5p	10	2	1	2	1513	1258	1513	8	3	0	0	1221	281	21	2	1	1	1070	163	0.528751	0.198282	0	0	80.7006	18.5724	1.66932	0.158983	0.0794913	0.0794913	85.0556	12.9571
miR-501-3p	10	1	1	2	542	1513	1513	48	287		0	145	62	101	492		2	709	209	8.85609	52.952	0	0	26.7528	11.4391	6.67548	32.5182	0	0.132188	46.8605	13.8136
miR-331-3p	12	1	1	1	897	1509	1509	347	44	1		355	150	622	24	0		456	407	38.6845	4.90524	0.111483	0	39.5764	16.7224	41.2194	1.59046	0	0	30.2187	26.9715
miR-34c-5p	5	2	1	2	1465	213	1465	10	22	6		1418	9	0	4	2		202	5	0.682594	1.50171	0.409556	0	96.7918	0.614334	0	1.87793	0.938967	0	94.8357	2.34742
miR-342-3p	19	1	1	3	1226	1437	1437	161	807	1		233	24	209	820	1		375	32	13.1321	65.8238	0.0815661	0	19.0049	1.95759	14.5442	57.0633	0.0695894	0	26.096	2.22686
miR-15b-3p	15	0	1	2	1437	968	1437	200	3			402	832	225	1			231	511	13.9179	0.208768	0	0	27.9749	57.8984	23.2438	0.103306	0	0	23.8636	52.7893
miR-135b-5p	10	2	1	3	470	1413	1413	73	18	1		253	125	132	80	4		788	409	15.5319	3.82979	0.212766	0	53.8298	26.5957	9.34183	5.66171	0.283086	0	55.7679	28.9455
miR-361-3p	14	2	1	3	949	1400	1400	76	468	0	0	112	293	141	543	1	2	272	441	8.00843	49.3151	0	0	11.8019	30.8746	10.0714	38.7857	0.0714286	0.142857	19.4286	31.5
miR-107	9	0	1	1	1367	1332	1367	13	37			118	1199	13	33			162	1124	0.950988	2.70666	0	0	8.63204	87.7103	0.975976	2.47748	0	0	12.1622	84.3844
miR-27b-5p	8	2	1	2	1366	878	1366	18	123	0	80	1142	3	21	127	1	25	699	5	1.31772	9.00439	0	5.85652	83.6018	0.219619	2.3918	14.4647	0.113895	2.84738	79.6128	0.569476
miR-3074-5p	6	5	1	1	517	1362	1362	27	15	6	2	11	456	109	11	12	2	38	1190	5.22244	2.90135	1.16054	0.386847	2.12766	88.2012	8.00294	0.807636	0.881057	0.146843	2.79001	87.3715
miR-330-5p	13	1	1	3	816	1283	1283	43	720	1		30	22	108	1097	0		45	33	5.26961	88.2353	0.122549	0	3.67647	2.69608	8.41777	85.5027	0	0	3.5074	2.5721
miR-365a-3p	8	1	1	2	789	1193	1193	30	93	0		597	69	40	133	1		938	81	3.80228	11.7871	0	0	75.6654	8.74525	3.35289	11.1484	0.0838223	0	78.6253	6.78961
miR-140-3p	19	0	1	1	908	1165	1165	268	614			22	4	358	794			7	6	29.5154	67.6211	0	0	2.42291	0.440529	30.7296	68.1545	0	0	0.600858	0.515021
miR-30d-3p	9	1	1	2	535	1156	1156	3	101	0		418	13	13	397	1		723	22	0.560748	18.8785	0	0	78.1308	2.42991	1.12457	34.3426	0.0865052	0	62.5433	1.90311
miR-1180-3p	16	2	1	2	1152	676	1152	61	5	4		1002	80	46	0	0		539	91	5.29514	0.434028	0.347222	0	86.9792	6.94444	6.80473	0	0	0	79.7337	13.4615
miR-99b-3p	35	0	1	2	1098	1149	1149	474	94			269	261	629	111			96	313	43.1694	8.56102	0	0	24.4991	23.7705	54.7433	9.66057	0	0	8.35509	27.2411
miR-193a-5p	9	0	1	3	774	1148	1148	76	0			327	371	96	4			560	488	9.81912	0	0	0	42.2481	47.9328	8.36237	0.348432	0	0	48.7805	42.5087
miR-23a-5p	8	2	1	2	1137	653	1137	74	1	0	30	914	118	61	1	1	26	489	75	6.50836	0.0879507	0	2.63852	80.387	10.3782	9.3415	0.153139	0.153139	3.98162	74.8851	11.4855
miR-30c-2-3p	5	1	1	2	693	1127	1127	6	37		2	485	163	14	39		0	781	293	0.865801	5.33911	0	0.2886	69.9856	23.5209	1.24224	3.46051	0	0	69.299	25.9982
miR-152-3p	32	0	1	1	1122	926	1122	936	125			60	1	767	133			26	0	83.4225	11.1408	0	0	5.34759	0.0891266	82.8294	14.3629	0	0	2.80778	0
miR-3615	19	0	1	2	970	1075	1075	414	487			21	48	658	332			27	58	42.6804	50.2062	0	0	2.16495	4.94845	61.2093	30.8837	0	0	2.51163	5.39535
miR-181d-5p	16	1	1	3	693	1074	1074	62	287		0	234	110	120	444		3	409	98	8.94661	41.4141	0	0	33.7662	15.873	11.1732	41.3408	0	0.27933	38.0819	9.12477
miR-222-5p	0	0	1	2	1023	218	1023					13	1010					2	216	0	0	0	0	1.27077	98.7292	0	0	0	0	0.917431	99.0826
miR-1296-5p	21	1	1	3	1022	553	1022	65	287	1		444	225	29	147	0		124	253	6.36008	28.0822	0.0978474	0	43.4442	22.0157	5.24412	26.5823	0	0	22.4231	45.7505
miR-200a-5p	10	3	1	2	462	1015	1015	46	8	0		358	50	165	9	3		762	76	9.95671	1.7316	0	0	77.4892	10.8225	16.2562	0.8867	0.295567	0	75.0739	7.48768
miR-454-3p	14	1	1	1	807	1005	1005	22	612	0		170	3	52	653	1		294	5	2.72615	75.8364	0	0	21.0657	0.371747	5.17413	64.9751	0.0995025	0	29.2537	0.497512
miR-196b-5p	22	1	1	2	938	427	938	140	258	1		481	58	90	127	0		178	32	14.9254	27.5053	0.10661	0	51.2793	6.18337	21.0773	29.7424	0	0	41.6862	7.49415
let-7a-3p	9	2	1	1	903	869	903	446	375	0	0	66	16	478	289	2	1	88	11	49.3909	41.5282	0	0	7.30897	1.77187	55.0058	33.2566	0.23015	0.115075	10.1266	1.26582
miR-151b	17	0	1	0	888	798	888	50	837			1		35	763			0		5.63063	94.2568	0	0	0.112613	0	4.38596	95.614	0	0	0	0
miR-944	5	1	1	2	867	277	867	396			41	185	245	130			18	53	76	45.6747	0	0	4.72895	21.3379	28.2584	46.9314	0	0	6.49819	19.1336	27.4368
miR-339-3p	10	1	1	3	568	861	861	64	0	1		133	370	148	1	1		148	563	11.2676	0	0.176056	0	23.4155	65.1408	17.1893	0.116144	0.116144	0	17.1893	65.3891
miR-873-3p	14	2	1	1	410	827	827	37	71	0		301	1	164	160	3		497	3	9.02439	17.3171	0	0	73.4146	0.243902	19.8307	19.347	0.362757	0	60.0967	0.362757
miR-877-5p	27	0	1	1	824	759	824	347	440			36	1	483	239			37	0	42.1117	53.3981	0	0	4.36893	0.121359	63.6364	31.4888	0	0	4.87484	0
miR-652-3p	18	0	1	2	564	792	792	346	80			108	30	477	76			154	85	61.3475	14.1844	0	0	19.1489	5.31915	60.2273	9.59596	0	0	19.4444	10.7323
miR-141-5p	9	1	1	1	462	778	778	22	3		0	423	14	38	15		1	711	13	4.7619	0.649351	0	0	91.5584	3.0303	4.88432	1.92802	0	0.128535	91.3882	1.67095
miR-132-3p	10	1	1	2	580	764	764	200	0	0		319	61	256	9	1		401	97	34.4828	0	0	0	55	10.5172	33.5079	1.17801	0.13089	0	52.4869	12.6963
let-7b-3p	0	0	1	2	692	749	749					12	680					8	741	0	0	0	0	1.7341	98.2659	0	0	0	0	1.06809	98.9319
miR-486-5p	14	1	1	2	740	474	740	273	3	1		331	132	222	1	0		161	90	36.8919	0.405405	0.135135	0	44.7297	17.8378	46.8354	0.21097	0	0	33.9662	18.9873
miR-130b-5p	6	0	1	2	710	366	710	7	608			63	32	3	299			28	36	0.985915	85.6338	0	0	8.87324	4.50704	0.819672	81.694	0	0	7.65027	9.83607
miR-873-5p	10	2	1	3	196	662	662	0	7	0	75	95	19	13	19	2	146	366	116	0	3.57143	0	38.2653	48.4694	9.69388	1.96375	2.87009	0.302115	22.0544	55.287	17.5227
miR-576-5p	6	0	1	2	644	466	644	11	480			109	44	11	340			81	34	1.70807	74.5342	0	0	16.9255	6.8323	2.36052	72.9614	0	0	17.382	7.29614
miR-145-5p	12	0	1	3	628	3	628	39	84			465	40	1	0			1	1	6.21019	13.3758	0	0	74.0446	6.36943	33.3333	0	0	0	33.3333	33.3333
miR-548k	3	2	1	2	621	624	624	1	0	2	4	601	13	1	1	1	3	609	9	0.161031	0	0.322061	0.644122	96.7794	2.0934	0.160256	0.160256	0.160256	0.480769	97.5962	1.44231
miR-615-3p	13	1	1	3	575	402	575	75		1		169	330	55		0		79	268	13.0435	0	0.173913	0	29.3913	57.3913	13.6816	0	0	0	19.6517	66.6667
miR-128-1-5p	7	0	1	3	539	240	539	42				227	270	7				128	105	7.79221	0	0	0	42.115	50.0928	2.91667	0	0	0	53.3333	43.75
miR-101-3p	9	2	1	1	402	517	517	48	113	2	192	40	7	82	176	0	197	52	10	11.9403	28.1095	0.497512	47.7612	9.95025	1.74129	15.8607	34.0426	0	38.1044	10.058	1.93424
miR-126-5p	5	1	1	1	291	509	509	4	1	1		284	1	4	4	0		501	0	1.37457	0.343643	0.343643	0	97.5945	0.343643	0.785855	0.785855	0	0	98.4283	0
miR-509-3p	13	0	1	1	107	509	509	8	92			7	0	57	416			33	3	7.47664	85.9813	0	0	6.54206	0	11.1984	81.7289	0	0	6.4833	0.589391
miR-99a-5p	3	2	1	2	421	488	488	13	25	5	2	279	97	8	19	6	2	345	108	3.08789	5.93824	1.18765	0.475059	66.2708	23.0404	1.63934	3.89344	1.22951	0.409836	70.6967	22.1311
miR-221-5p	5	1	1	1	399	484	484	1	391		1	3	3	2	464		2	15	1	0.250627	97.995	0	0.250627	0.75188	0.75188	0.413223	95.8678	0	0.413223	3.09917	0.206612
miR-532-3p	11	1	1	2	320	480	480	15	29		0	204	72	32	62		1	265	120	4.6875	9.0625	0	0	63.75	22.5	6.66667	12.9167	0	0.208333	55.2083	25
miR-29c-3p	12	1	1	2	179	469	469	31	4		1	102	41	85	12		0	270	102	17.3184	2.23464	0	0.558659	56.9832	22.905	18.1237	2.55864	0	0	57.5693	21.7484
miR-18a-3p	16	1	1	3	469	246	469	35	19		0	165	250	37	9		2	92	106	7.46269	4.05117	0	0	35.1812	53.3049	15.0407	3.65854	0	0.813008	37.3984	43.0894
miR-200b-5p	11	0	1	2	200	465	465	20	11			118	51	46	22			286	111	10	5.5	0	0	59	25.5	9.89247	4.73118	0	0	61.5054	23.871
miR-577	0	1	1	0	268	461	461				263	5					458	3		0	0	0	98.1343	1.86567	0	0	0	0	99.3492	0.650759	0
miR-1285-3p	17	0	1	3	453	262	453	25	43			177	208	18	20			54	170	5.51876	9.49227	0	0	39.0728	45.9161	6.87023	7.63359	0	0	20.6107	64.8855
miR-187-3p	21	1	1	2	305	438	438	48	59		6	165	27	123	113		0	154	48	15.7377	19.3443	0	1.96721	54.0984	8.85246	28.0822	25.7991	0	0	35.1598	10.9589
miR-452-5p	12	0	1	2	264	427	427	26	213			8	17	53	286			47	41	9.84848	80.6818	0	0	3.0303	6.43939	12.4122	66.9789	0	0	11.007	9.60187
miR-24-2-5p	3	4	1	1	276	417	417	1	51	0	214	9	1	0	49	2	343	21	2	0.362319	18.4783	0	77.5362	3.26087	0.362319	0	11.7506	0.479616	82.2542	5.03597	0.479616
miR-194-5p	5	1	1	1	285	413	413	8	48	1		216	12	10	31	0		360	12	2.80702	16.8421	0.350877	0	75.7895	4.21053	2.42131	7.50605	0	0	87.1671	2.90557
miR-3065-3p	6	0	1	1	206	413	413	59	11			115	21	117	27			232	37	28.6408	5.33981	0	0	55.8252	10.1942	28.3293	6.53753	0	0	56.1743	8.95884
miR-339-5p	19	0	1	3	317	412	412	50	5			43	219	45	11			46	310	15.7729	1.57729	0	0	13.5647	69.0852	10.9223	2.6699	0	0	11.165	75.2427
miR-17-3p	7	0	1	3	353	407	407	28	67			38	220	33	57			58	259	7.93201	18.9802	0	0	10.7649	62.3229	8.10811	14.0049	0	0	14.2506	63.6364
miR-3929	15	2	1	3	280	404	404	29	77		1	143	30	19	109		1	246	29	10.3571	27.5	0	0.357143	51.0714	10.7143	4.70297	26.9802	0	0.247525	60.8911	7.17822
miR-493-5p	2	0	1	2	402	165	402	16				365	21	10				144	11	3.9801	0	0	0	90.796	5.22388	6.06061	0	0	0	87.2727	6.66667
miR-22-5p	3	0	1	2	400	400	400	4	1			182	213	7	3			179	211	1	0.25	0	0	45.5	53.25	1.75	0.75	0	0	44.75	52.75
miR-96-5p	2	0	1	2	241	399	399	1	1			199	40	0	0			301	98	0.414938	0.414938	0	0	82.5726	16.5975	0	0	0	0	75.4386	24.5614
miR-92a-1-5p	3	2	1	1	389	171	389	6		1	0	351	31	3		0	1	158	9	1.54242	0	0.257069	0	90.2314	7.96915	1.75439	0	0	0.584795	92.3977	5.26316
miR-301a-3p	6	0	1	1	168	388	388	10	4			154	0	9	8			367	4	5.95238	2.38095	0	0	91.6667	0	2.31959	2.06186	0	0	94.5876	1.03093
miR-25-5p	7	0	1	1	380	107	380	6	339			25	10	6	93			5	3	1.57895	89.2105	0	0	6.57895	2.63158	5.60748	86.9159	0	0	4.6729	2.80374
miR-589-3p	7	1	1	3	378	355	378	46		1		295	36	39		0		292	24	12.1693	0	0.26455	0	78.0423	9.52381	10.9859	0	0	0	82.2535	6.76056
miR-497-5p	6	1	1	1	370	283	370	2	184		2	178	4	6	171		0	104	2	0.540541	49.7297	0	0.540541	48.1081	1.08108	2.12014	60.424	0	0	36.7491	0.706714
miR-3065-5p	8	1	1	2	361	368	368	6	335	0		11	9	18	300	1		37	12	1.66205	92.7978	0	0	3.04709	2.49307	4.8913	81.5217	0.271739	0	10.0543	3.26087
miR-455-3p	7	3	1	1	366	96	366	157	94	1	48	60	6	54	29	0	3	4	6	42.8962	25.6831	0.273224	13.1148	16.3934	1.63934	56.25	30.2083	0	3.125	4.16667	6.25
miR-2110	11	0	1	2	270	355	355	96	160			6	8	185	146			7	17	35.5556	59.2593	0	0	2.22222	2.96296	52.1127	41.1268	0	0	1.97183	4.78873
miR-664a-3p	4	1	1	2	202	354	354	2	44		3	140	13	1	47		0	292	14	0.990099	21.7822	0	1.48515	69.3069	6.43564	0.282486	13.2768	0	0	82.4859	3.9548
miR-431-5p	8	0	1	1	350	90	350	6	15			107	222	3	4			17	66	1.71429	4.28571	0	0	30.5714	63.4286	3.33333	4.44444	0	0	18.8889	73.3333
miR-100-3p	2	1	1	2	343	264	343	1	1		3	333	5	0	1		3	255	5	0.291545	0.291545	0	0.874636	97.0845	1.45773	0	0.378788	0	1.13636	96.5909	1.89394
miR-502-3p	3	0	1	2	169	343	343	13	24			14	118	15	12			35	281	7.69231	14.2012	0	0	8.28402	69.8225	4.37318	3.49854	0	0	10.2041	81.9242
miR-1468-5p	5	0	1	1	251	342	342	24	217			6	4	3	332			5	2	9.56175	86.4542	0	0	2.39044	1.59363	0.877193	97.076	0	0	1.46199	0.584795
miR-598-3p	12	0	1	2	248	342	342	35	24			146	43	53	33			187	69	14.1129	9.67742	0	0	58.871	17.3387	15.4971	9.64912	0	0	54.6784	20.1754
miR-629-5p	7	1	1	1	289	338	338	9	177		1	94	8	22	169		0	124	23	3.11419	61.2457	0	0.346021	32.526	2.76817	6.50888	50	0	0	36.6864	6.80473
miR-874-3p	21	0	1	2	328	236	328	55	223			45	5	44	157			34	1	16.7683	67.9878	0	0	13.7195	1.52439	18.6441	66.5254	0	0	14.4068	0.423729
miR-106b-5p	8	0	1	1	264	328	328	9	43			179	33	5	56			221	46	3.40909	16.2879	0	0	67.803	12.5	1.52439	17.0732	0	0	67.378	14.0244
miR-125a-3p	7	0	1	2	285	327	327	5	9			177	94	6	15			196	110	1.75439	3.15789	0	0	62.1053	32.9825	1.83486	4.58716	0	0	59.9388	33.6391
miR-324-3p	18	2	1	0	318	219	318	106			201	11		103			110	6		33.3333	0	0	63.2075	3.45912	0	47.032	0	0	50.2283	2.73973	0
miR-505-3p	14	1	1	2	313	244	313	14	158	0		115	26	9	63	1		142	29	4.47284	50.4792	0	0	36.7412	8.30671	3.68852	25.8197	0.409836	0	58.1967	11.8852
miR-3184-5p	0	1	0	3	308	242	308				0		308				1		241	0	0	0	0	0	100	0	0	0	0.413223	0	99.5868
miR-323a-3p	3	1	1	1	303	97	303	2	1		70	227	3	2	0		25	66	4	0.660066	0.330033	0	23.1023	74.9175	0.990099	2.06186	0	0	25.7732	68.0412	4.12371
miR-889-3p	5	2	1	1	303	73	303	4	25	1	1	269	3	0	4	0	0	69	0	1.32013	8.25083	0.330033	0.330033	88.7789	0.990099	0	5.47945	0	0	94.5205	0
miR-26b-3p	2	0	1	2	269	295	295	5				186	78	11				177	107	1.85874	0	0	0	69.145	28.9963	3.72881	0	0	0	60	36.2712
miR-3605-3p	5	3	1	3	293	185	293	49	0	3		198	43	36	1	2		125	21	16.7235	0	1.02389	0	67.5768	14.6758	19.4595	0.540541	1.08108	0	67.5676	11.3514
miR-493-3p	4	0	1	1	287	91	287	20				255	12	9				76	6	6.96864	0	0	0	88.8502	4.18118	9.89011	0	0	0	83.5165	6.59341
miR-19b-3p	1	1	1	3	174	283	283		1	1		98	74		0	0		148	135	0	0.574713	0.574713	0	56.3218	42.5287	0	0	0	0	52.2968	47.7032
miR-432-5p	8	0	1	3	279	77	279	17	7			160	95	10	6			37	24	6.09319	2.50896	0	0	57.3477	34.0502	12.987	7.79221	0	0	48.0519	31.1688
miR-3200-3p	13	0	1	2	278	278	278	33	133			109	3	68	70			136	4	11.8705	47.8417	0	0	39.2086	1.07914	24.4604	25.1799	0	0	48.9209	1.43885
miR-362-5p	11	0	1	2	151	277	277	32	57			49	13	62	53			133	29	21.1921	37.7483	0	0	32.4503	8.60927	22.3827	19.1336	0	0	48.0144	10.4693
miR-30b-3p	2	1	1	2	150	275	275	5	0	1		132	12	6	1	0		228	40	3.33333	0	0.666667	0	88	8	2.18182	0.363636	0	0	82.9091	14.5455
miR-3529-3p	0	9	1	2	269	36	269			9	5	249	6			4	2	30	0	0	0	3.34572	1.85874	92.5651	2.23048	0	0	11.1111	5.55556	83.3333	0
miR-6842-3p	15	0	1	2	220	265	265	121	0			89	10	188	1			72	4	55	0	0	0	40.4545	4.54545	70.9434	0.377358	0	0	27.1698	1.50943
miR-134-5p	16	0	1	2	262	94	262	79				147	36	41				37	16	30.1527	0	0	0	56.1069	13.7405	43.617	0	0	0	39.3617	17.0213
miR-199a-5p	3	0	1	3	259	0	259	85	10			95	69	0	0			0	0	32.8185	3.861	0	0	36.6795	26.6409	#DIV/0!	#DIV/0!	#DIV/0!	#DIV/0!	#DIV/0!	#DIV/0!
miR-3909	7	3	1	2	162	255	255	6		2	7	139	8	12		0	15	207	21	3.7037	0	1.23457	4.32099	85.8025	4.93827	4.70588	0	0	5.88235	81.1765	8.23529
miR-454-5p	8	0	1	1	254	137	254	10	86			137	21	4	31			70	32	3.93701	33.8583	0	0	53.937	8.26772	2.91971	22.6277	0	0	51.0949	23.3577
miR-4775	1	1	1	1	167	249	249	0			0	166	1	1			1	246	1	0	0	0	0	99.4012	0.598802	0.401606	0	0	0.401606	98.7952	0.401606
miR-3158-3p	4	0	1	2	247	224	247	58	7			98	84	78	4			74	68	23.4818	2.83401	0	0	39.6761	34.0081	34.8214	1.78571	0	0	33.0357	30.3571
miR-340-5p	2	0	1	2	218	243	243	0	0			167	51	1	1			184	57	0	0	0	0	76.6055	23.3945	0.411523	0.411523	0	0	75.7202	23.4568
miR-204-5p	4	0	1	1	239	66	239	10	151			71	7	2	35			28	1	4.1841	63.1799	0	0	29.7071	2.92887	3.0303	53.0303	0	0	42.4242	1.51515
miR-29b-1-5p	5	0	1	3	238	190	238	11	8			136	83	0	12			118	60	4.62185	3.36134	0	0	57.1429	34.8739	0	6.31579	0	0	62.1053	31.5789
miR-136-3p	1	1	1	1	234	53	234		1	2		227	4		0	0		51	2	0	0.42735	0.854701	0	97.0085	1.7094	0	0	0	0	96.2264	3.77358
miR-323b-3p	0	0	1	2	233	74	233					7	226					0	74	0	0	0	0	3.00429	96.9957	0	0	0	0	0	100
miR-1249	9	1	1	2	230	50	230	21			1	167	41	6			2	27	15	9.13043	0	0	0.434783	72.6087	17.8261	12	0	0	4	54	30
let-7i-3p	6	0	1	2	130	228	228	10	0			35	85	2	1			98	127	7.69231	0	0	0	26.9231	65.3846	0.877193	0.438596	0	0	42.9825	55.7018
miR-30c-1-3p	2	1	1	2	227	205	227	1	5	1		176	44	0	3	0		171	31	0.440529	2.20264	0.440529	0	77.533	19.3833	0	1.46341	0	0	83.4146	15.122
miR-1271-5p	3	0	1	2	149	221	221	10				77	62	10				107	104	6.71141	0	0	0	51.6779	41.6107	4.52489	0	0	0	48.4163	47.0588
miR-33b-3p	0	0	0	2	218	148	218						218						148	0	0	0	0	0	100	0	0	0	0	0	100
miR-328-3p	17	0	1	2	143	212	212	70				62	11	134				66	12	48.951	0	0	0	43.3566	7.69231	63.2075	0	0	0	31.1321	5.66038
miR-93-3p	13	2	1	2	210	145	210	20	158		0	29	3	16	108		2	16	3	9.52381	75.2381	0	0	13.8095	1.42857	11.0345	74.4828	0	1.37931	11.0345	2.06897
miR-708-5p	12	0	1	3	202	7	202	119				72	11	7				0	0	58.9109	0	0	0	35.6436	5.44554	100	0	0	0	0	0
miR-487b-3p	3	0	1	2	201	46	201	9	8			139	45	5	0			23	18	4.47761	3.9801	0	0	69.1542	22.3881	10.8696	0	0	0	50	39.1304
miR-3605-5p	3	3	1	2	198	157	198	9			98	87	4	6			56	83	12	4.54545	0	0	49.4949	43.9394	2.0202	3.82166	0	0	35.6688	52.8662	7.64331
miR-7-5p	11	0	1	3	198	24	198	11	148			32	7	4	19			1	0	5.55556	74.7475	0	0	16.1616	3.53535	16.6667	79.1667	0	0	4.16667	0
miR-582-5p	1	0	1	2	195	102	195		0			132	63		2			73	27	0	0	0	0	67.6923	32.3077	0	1.96078	0	0	71.5686	26.4706
miR-296-5p	5	1	1	1	192	127	192	1	9		3	170	9	4	7		4	107	5	0.520833	4.6875	0	1.5625	88.5417	4.6875	3.14961	5.51181	0	3.14961	84.252	3.93701
miR-190a-5p	6	0	1	1	188	191	191	7	174			7	0	6	171			13	1	3.7234	92.5532	0	0	3.7234	0	3.14136	89.5288	0	0	6.80628	0.52356
miR-548av-3p	0	3	1	0	188	118	188				188	0					117	1		0	0	0	100	0	0	0	0	0	99.1525	0.847458	0
miR-218-5p	10	0	1	1	187	131	187	15	125			34	13	19	75			31	6	8.02139	66.8449	0	0	18.1818	6.95187	14.5038	57.2519	0	0	23.6641	4.58015
miR-4677-3p	2	1	1	1	186	181	186		12	1		170	3		21	0		160	0	0	6.45161	0.537634	0	91.3978	1.6129	0	11.6022	0	0	88.3978	0
miR-582-3p	3	0	1	1	185	83	185	9	77			98	1	8	20			53	2	4.86486	41.6216	0	0	52.973	0.540541	9.63855	24.0964	0	0	63.8554	2.40964
miR-324-5p	3	0	1	3	143	185	185	1	4			87	51	1	12			92	80	0.699301	2.7972	0	0	60.8392	35.6643	0.540541	6.48649	0	0	49.7297	43.2432
miR-1301-3p	11	0	1	3	142	183	183	37	25			25	55	29	12			29	113	26.0563	17.6056	0	0	17.6056	38.7324	15.847	6.55738	0	0	15.847	61.7486
miR-18a-5p	6	0	1	3	133	183	183	8	13			77	35	20	17			90	56	6.01504	9.77444	0	0	57.8947	26.3158	10.929	9.28962	0	0	49.1803	30.6011
miR-199b-5p	5	1	1	3	181	4	181	41	5	1		107	27	0	0	0		3	1	22.6519	2.76243	0.552486	0	59.116	14.9171	0	0	0	0	75	25
miR-193a-3p	0	0	1	2	96	180	180					93	3					175	5	0	0	0	0	96.875	3.125	0	0	0	0	97.2222	2.77778
miR-146b-3p	7	1	1	2	178	124	178	13	134	1		20	10	10	101	0		11	2	7.30337	75.2809	0.561798	0	11.236	5.61798	8.06452	81.4516	0	0	8.87097	1.6129
miR-671-5p	17	0	1	2	177	115	177	54	113			7	3	30	77			8	0	30.5085	63.8418	0	0	3.9548	1.69492	26.087	66.9565	0	0	6.95652	0
miR-543	13	0	1	2	174	23	174	54	27			56	37	3	2			5	13	31.0345	15.5172	0	0	32.1839	21.2644	13.0435	8.69565	0	0	21.7391	56.5217
let-7e-3p	5	4	1	2	173	135	173	48		1	3	105	16	28		0	0	85	22	27.7457	0	0.578035	1.7341	60.6936	9.24855	20.7407	0	0	0	62.963	16.2963
miR-185-5p	10	0	1	2	173	150	173	22	8			121	22	18	5			99	28	12.7168	4.62428	0	0	69.9422	12.7168	12	3.33333	0	0	66	18.6667
miR-378a-5p	8	2	1	2	170	165	170	7	1	1		130	31	9	1	2		120	33	4.11765	0.588235	0.588235	0	76.4706	18.2353	5.45455	0.606061	1.21212	0	72.7273	20
miR-1266-5p	8	0	1	2	47	170	170	14				32	1	75				93	2	29.7872	0	0	0	68.0851	2.12766	44.1176	0	0	0	54.7059	1.17647
miR-5690	5	1	1	1	126	169	169	10	89		2	24	1	10	98		3	55	3	7.93651	70.6349	0	1.5873	19.0476	0.793651	5.91716	57.9882	0	1.77515	32.5444	1.77515
miR-148b-5p	2	2	1	0	165	161	165	0	83	1	69	12		1	47	0	107	6		0	50.303	0.606061	41.8182	7.27273	0	0.621118	29.1925	0	66.4596	3.72671	0
miR-152-5p	1	2	1	0	157	113	157		1		51	105			0		38	75		0	0.636943	0	32.4841	66.879	0	0	0	0	33.6283	66.3717	0
miR-370-3p	7	2	1	2	154	40	154	31	5	1	4	102	11	19	2	0	1	16	2	20.1299	3.24675	0.649351	2.5974	66.2338	7.14286	47.5	5	0	2.5	40	5
miR-3176	12	0	0	0	153	112	153	48	105					69	43					31.3725	68.6275	0	0	0	0	61.6071	38.3929	0	0	0	0
miR-195-5p	7	0	1	1	152	133	152	8	91			48	5	3	81			49	0	5.26316	59.8684	0	0	31.5789	3.28947	2.25564	60.9023	0	0	36.8421	0
miR-887-3p	10	0	1	1	151	0	151	16	123			8	4	0	0			0	0	10.596	81.457	0	0	5.29801	2.64901	#DIV/0!	#DIV/0!	#DIV/0!	#DIV/0!	#DIV/0!	#DIV/0!
miR-940	15	0	1	1	150	26	150	66	11			36	37	14	4			2	6	44	7.33333	0	0	24	24.6667	53.8462	15.3846	0	0	7.69231	23.0769
miR-301b	1	0	1	1	57	150	150		0			57	0		2			146	2	0	0	0	0	100	0	0	1.33333	0	0	97.3333	1.33333
miR-485-3p	6	1	1	2	149	39	149	4	2		46	90	7	4	0		3	31	1	2.68456	1.34228	0	30.8725	60.4027	4.69799	10.2564	0	0	7.69231	79.4872	2.5641
miR-766-3p	8	0	1	2	123	148	148	15				99	9	20				95	33	12.1951	0	0	0	80.4878	7.31707	13.5135	0	0	0	64.1892	22.2973
miR-29b-3p	0	0	1	3	57	141	141					48	9					120	21	0	0	0	0	84.2105	15.7895	0	0	0	0	85.1064	14.8936
miR-411-3p	0	0	1	2	137	30	137					2	135					0	30	0	0	0	0	1.45985	98.5401	0	0	0	0	0	100
miR-191-3p	0	0	1	2	136	116	136					15	121					5	111	0	0	0	0	11.0294	88.9706	0	0	0	0	4.31034	95.6897
miR-382-5p	2	0	1	2	136	50	136	3				130	3	0				50	0	2.20588	0	0	0	95.5882	2.20588	0	0	0	0	100	0
miR-147b	2	1	1	2	42	134	134	1	2		0	14	25	2	3		2	34	93	2.38095	4.7619	0	0	33.3333	59.5238	1.49254	2.23881	0	1.49254	25.3731	69.403
miR-425-3p	4	1	1	2	133	106	133	14	3		12	39	65	7	1		4	6	88	10.5263	2.25564	0	9.02256	29.3233	48.8722	6.60377	0.943396	0	3.77358	5.66038	83.0189
miR-3935	8	0	1	3	128	86	128	24	25			59	20	20	9			26	31	18.75	19.5312	0	0	46.0938	15.625	23.2558	10.4651	0	0	30.2326	36.0465
miR-374b-5p	2	0	1	2	91	128	128	2	13			53	23	3	19			50	56	2.1978	14.2857	0	0	58.2418	25.2747	2.34375	14.8438	0	0	39.0625	43.75
miR-200c-5p	6	0	1	1	127	124	127	19	3			88	17	22	2			89	11	14.9606	2.3622	0	0	69.2913	13.3858	17.7419	1.6129	0	0	71.7742	8.87097
miR-1276	4	0	1	0	126	52	126	1	118			7		0	38			14		0.793651	93.6508	0	0	5.55556	0	0	73.0769	0	0	26.9231	0
miR-340-3p	4	0	1	1	99	122	122	9	85			5	0	7	104			9	2	9.09091	85.8586	0	0	5.05051	0	5.7377	85.2459	0	0	7.37705	1.63934
miR-758-3p	3	1	1	1	121	39	121	8	29	1		72	11	2	2	2		19	14	6.61157	23.9669	0.826446	0	59.5041	9.09091	5.12821	5.12821	5.12821	0	48.7179	35.8974
miR-3180-3p	4	0	1	2	121	13	121	57				52	12	5				5	3	47.1074	0	0	0	42.9752	9.91736	38.4615	0	0	0	38.4615	23.0769
miR-2116-3p	14	1	1	1	92	117	117	67	14		3	5	3	78	15		2	16	6	72.8261	15.2174	0	3.26087	5.43478	3.26087	66.6667	12.8205	0	1.7094	13.6752	5.12821
miR-641	1	2	1	2	116	56	116		2	1	3	77	33		1	0	0	19	36	0	1.72414	0.862069	2.58621	66.3793	28.4483	0	1.78571	0	0	33.9286	64.2857
miR-374a-3p	1	0	1	1	100	115	115	0				94	6	1				109	5	0	0	0	0	94	6	0.869565	0	0	0	94.7826	4.34783
miR-1303	3	1	1	2	114	44	114	2	3		61	20	28	0	0		18	11	15	1.75439	2.63158	0	53.5088	17.5439	24.5614	0	0	0	40.9091	25	34.0909
miR-744-3p	0	1	1	2	82	114	114			1		33	48			0		40	74	0	0	1.21951	0	40.2439	58.5366	0	0	0	0	35.0877	64.9123
miR-3934-5p	14	1	1	2	114	112	114	23	55		0	30	6	40	32		1	30	9	20.1754	48.2456	0	0	26.3158	5.26316	35.7143	28.5714	0	0.892857	26.7857	8.03571
miR-628-5p	5	1	1	1	112	86	112	3	12		2	92	3	2	5		0	78	1	2.67857	10.7143	0	1.78571	82.1429	2.67857	2.32558	5.81395	0	0	90.6977	1.16279
miR-16-2-3p	6	3	1	2	111	73	111	8	0	1	27	37	38	16	1	0	10	24	22	7.20721	0	0.900901	24.3243	33.3333	34.2342	21.9178	1.36986	0	13.6986	32.8767	30.137
miR-485-5p	4	0	1	2	111	19	111	2	32			76	1	1	5			10	3	1.8018	28.8288	0	0	68.4685	0.900901	5.26316	26.3158	0	0	52.6316	15.7895
miR-942-5p	4	0	1	2	110	111	111	50	7			42	11	78	10			10	13	45.4545	6.36364	0	0	38.1818	10	70.2703	9.00901	0	0	9.00901	11.7117
miR-487a-3p	1	2	1	2	110	32	110	3		1		86	20	1		3		18	10	2.72727	0	0.909091	0	78.1818	18.1818	3.125	0	9.375	0	56.25	31.25
miR-330-3p	8	0	1	2	110	75	110	76	20			10	4	27	5			30	13	69.0909	18.1818	0	0	9.09091	3.63636	36	6.66667	0	0	40	17.3333
miR-219a-1-3p	11	0	1	1	109	62	109	22	26			61	0	15	18			28	1	20.1835	23.8532	0	0	55.9633	0	24.1935	29.0323	0	0	45.1613	1.6129
miR-1270	5	3	1	3	107	66	107	8	2	2	13	77	5	3	1	0	9	46	7	7.47664	1.86916	1.86916	12.1495	71.9626	4.6729	4.54545	1.51515	0	13.6364	69.697	10.6061
miR-6798-3p	8	0	1	0	106	61	106	101	1			4		59	0			2		95.283	0.943396	0	0	3.77358	0	96.7213	0	0	0	3.27869	0
miR-193b-5p	7	0	1	2	103	106	106	6				58	39	15				68	23	5.82524	0	0	0	56.3107	37.8641	14.1509	0	0	0	64.1509	21.6981
miR-1908-5p	8	1	1	1	105	80	105	11		0		75	19	6		1		52	21	10.4762	0	0	0	71.4286	18.0952	7.5	0	1.25	0	65	26.25
miR-369-5p	0	0	1	2	103	20	103					4	99					0	20	0	0	0	0	3.8835	96.1165	0	0	0	0	0	100
miR-495-3p	8	0	1	1	103	31	103	18	41			38	6	4	11			12	4	17.4757	39.8058	0	0	36.8932	5.82524	12.9032	35.4839	0	0	38.7097	12.9032
miR-548h-5p	2	0	1	2	103	4	103	8	1			92	2	1	0			3	0	7.76699	0.970874	0	0	89.3204	1.94175	25	0	0	0	75	0
miR-455-5p	7	0	1	2	102	25	102	5	8			84	5	1	4			19	1	4.90196	7.84314	0	0	82.3529	4.90196	4	16	0	0	76	4
miR-1247-5p	9	1	1	2	101	19	101	76	2		3	7	13	15	0		0	2	2	75.2475	1.9802	0	2.9703	6.93069	12.8713	78.9474	0	0	0	10.5263	10.5263
let-7a-2-3p	3	0	1	2	101	39	101	3	9			76	13	3	2			21	13	2.9703	8.91089	0	0	75.2475	12.8713	7.69231	5.12821	0	0	53.8462	33.3333
miR-501-5p	6	0	1	0	46	101	101	3	41			2		5	91			5		6.52174	89.1304	0	0	4.34783	0	4.9505	90.099	0	0	4.9505	0
miR-135b-3p	20	0	1	1	62	100	100	41	2			16	3	74	9			15	2	66.129	3.22581	0	0	25.8065	4.83871	74	9	0	0	15	2
miR-125b-2-3p	4	2	1	0	97	76	97	28	3	3	15	48		32	1	1	9	33		28.866	3.09278	3.09278	15.4639	49.4845	0	42.1053	1.31579	1.31579	11.8421	43.4211	0
miR-331-5p	2	2	1	2	97	95	97	0	2		12	16	67	5	0		2	8	80	0	2.06186	0	12.3711	16.4948	69.0722	5.26316	0	0	2.10526	8.42105	84.2105
miR-7-1-3p	3	0	1	2	96	73	96	2	2			76	16	4	6			45	18	2.08333	2.08333	0	0	79.1667	16.6667	5.47945	8.21918	0	0	61.6438	24.6575
miR-377-5p	1	0	1	1	95	9	95		3			87	5		0			7	2	0	3.15789	0	0	91.5789	5.26316	0	0	0	0	77.7778	22.2222
miR-550a-3p	8	0	1	2	71	94	94	8	2			31	30	2	1			40	51	11.2676	2.8169	0	0	43.662	42.2535	2.12766	1.06383	0	0	42.5532	54.2553
miR-92b-5p	9	0	1	2	83	93	93	12	66			2	3	30	55			2	6	14.4578	79.5181	0	0	2.40964	3.61446	32.2581	59.1398	0	0	2.15054	6.45161
miR-26a-1-3p	0	0	1	2	48	93	93					44	4					88	5	0	0	0	0	91.6667	8.33333	0	0	0	0	94.6237	5.37634
miR-126-3p	2	1	1	2	91	69	91	1			5	83	2	6			4	54	5	1.0989	0	0	5.49451	91.2088	2.1978	8.69565	0	0	5.7971	78.2609	7.24638
miR-4661-5p	3	0	1	1	91	32	91	9	22			51	9	7	4			20	1	9.89011	24.1758	0	0	56.044	9.89011	21.875	12.5	0	0	62.5	3.125
miR-550a-5p	3	0	1	2	91	67	91	1	14			20	56	1	9			5	52	1.0989	15.3846	0	0	21.978	61.5385	1.49254	13.4328	0	0	7.46269	77.6119
miR-212-3p	9	0	1	1	48	91	91	4	7			33	4	10	10			63	8	8.33333	14.5833	0	0	68.75	8.33333	10.989	10.989	0	0	69.2308	8.79121
miR-195-3p	5	0	1	2	90	46	90	13	40			30	7	13	16			10	7	14.4444	44.4444	0	0	33.3333	7.77778	28.2609	34.7826	0	0	21.7391	15.2174
miR-4435	8	1	1	2	69	90	90	11	0		0	49	9	17	3		1	51	18	15.942	0	0	0	71.0145	13.0435	18.8889	3.33333	0	1.11111	56.6667	20
miR-654-5p	5	1	1	2	89	17	89	27	11		2	47	2	5	2		0	9	1	30.3371	12.3596	0	2.24719	52.809	2.24719	29.4118	11.7647	0	0	52.9412	5.88235
miR-500a-5p	7	0	1	1	43	89	89	0	35			5	3	6	61			19	3	0	81.3953	0	0	11.6279	6.97674	6.74157	68.5393	0	0	21.3483	3.37079
miR-26a-2-3p	2	0	1	1	55	87	87	0	0			50	5	3	2			76	6	0	0	0	0	90.9091	9.09091	3.44828	2.29885	0	0	87.3563	6.89655
miR-550a-3-5p	8	0	1	0	86	71	86	4	80			2		14	57			0		4.65116	93.0233	0	0	2.32558	0	19.7183	80.2817	0	0	0	0
miR-374a-5p	3	0	1	2	69	86	86	4	9			53	3	3	14			62	7	5.7971	13.0435	0	0	76.8116	4.34783	3.48837	16.2791	0	0	72.093	8.13953
miR-508-3p	3	0	1	2	30	86	86	1				29	0	4				71	11	3.33333	0	0	0	96.6667	0	4.65116	0	0	0	82.5581	12.7907
miR-9-5p	2	0	1	2	85	38	85	4				65	16	0				33	5	4.70588	0	0	0	76.4706	18.8235	0	0	0	0	86.8421	13.1579
miR-214-3p	7	1	1	1	83	0	83	22			15	38	8	0			0	0	0	26.506	0	0	18.0723	45.7831	9.63855	#DIV/0!	#DIV/0!	#DIV/0!	#DIV/0!	#DIV/0!	#DIV/0!
miR-379-5p	4	1	1	1	82	25	82	7	4		1	67	3	2	2		0	19	2	8.53659	4.87805	0	1.21951	81.7073	3.65854	8	8	0	0	76	8
miR-760	10	1	1	0	80	46	80	59	13		2	6		39	4		2	1		73.75	16.25	0	2.5	7.5	0	84.7826	8.69565	0	4.34783	2.17391	0
miR-4746-5p	5	1	1	3	73	79	79	9		0		49	15	10		1		58	10	12.3288	0	0	0	67.1233	20.5479	12.6582	0	1.26582	0	73.4177	12.6582
miR-374b-3p	1	0	1	1	78	54	78	0				76	2	3				49	2	0	0	0	0	97.4359	2.5641	5.55556	0	0	0	90.7407	3.7037
miR-1287-5p	2	0	1	2	19	78	78	1	5			9	4	0	24			43	11	5.26316	26.3158	0	0	47.3684	21.0526	0	30.7692	0	0	55.1282	14.1026
miR-561-5p	2	1	1	1	58	77	77	0	0	0		58	0	2	3	1		69	2	0	0	0	0	100	0	2.5974	3.8961	1.2987	0	89.6104	2.5974
miR-1185-1-3p	1	2	1	2	76	20	76		1	1	5	45	24		0	0	1	12	7	0	1.31579	1.31579	6.57895	59.2105	31.5789	0	0	0	5	60	35
miR-4662a-5p	0	1	1	0	76	45	76			0		76				1		44		0	0	0	0	100	0	0	0	2.22222	0	97.7778	0
miR-494-3p	8	0	1	0	76	19	76	14	62			0		0	17			2		18.4211	81.5789	0	0	0	0	0	89.4737	0	0	10.5263	0
miR-190b	3	0	1	0	36	75	75	1	32			3		2	71			2		2.77778	88.8889	0	0	8.33333	0	2.66667	94.6667	0	0	2.66667	0
miR-6510-5p	5	0	1	2	15	73	73	3				7	5	20				16	37	20	0	0	0	46.6667	33.3333	27.3973	0	0	0	21.9178	50.6849
miR-3177-3p	14	0	1	1	58	71	71	30	2			25	1	44	0			26	1	51.7241	3.44828	0	0	43.1034	1.72414	61.9718	0	0	0	36.6197	1.40845
miR-2355-5p	5	0	1	1	69	47	69	5	37			22	5	1	19			14	13	7.24638	53.6232	0	0	31.8841	7.24638	2.12766	40.4255	0	0	29.7872	27.6596
miR-937-3p	3	1	1	2	68	30	68	5		1		35	27	1		1		12	16	7.35294	0	1.47059	0	51.4706	39.7059	3.33333	0	3.33333	0	40	53.3333
miR-3180	6	0	0	0	68	8	68	4	64					0	8					5.88235	94.1176	0	0	0	0	0	100	0	0	0	0
miR-615-5p	2	0	1	2	68	22	68	1	3			47	17	0	2			18	2	1.47059	4.41176	0	0	69.1176	25	0	9.09091	0	0	81.8182	9.09091
miR-625-5p	3	1	1	1	63	68	68	0	52	0		8	3	1	44	1		17	5	0	82.5397	0	0	12.6984	4.7619	1.47059	64.7059	1.47059	0	25	7.35294
miR-659-5p	2	1	1	2	28	68	68	0	2		0	20	6	1	4		3	53	7	0	7.14286	0	0	71.4286	21.4286	1.47059	5.88235	0	4.41176	77.9412	10.2941
miR-99a-3p	6	0	1	2	64	67	67	5	35			17	7	7	52			8	0	7.8125	54.6875	0	0	26.5625	10.9375	10.4478	77.6119	0	0	11.9403	0
miR-326	9	0	1	0	44	67	67	42	1			1		63	0			4		95.4545	2.27273	0	0	2.27273	0	94.0299	0	0	0	5.97015	0
miR-19a-3p	2	1	1	3	56	63	63	2	5		4	35	10	0	2		3	33	25	3.57143	8.92857	0	7.14286	62.5	17.8571	0	3.1746	0	4.7619	52.381	39.6825
miR-2277-5p	3	0	1	2	63	45	63	20	1			18	24	15	1			15	14	31.746	1.5873	0	0	28.5714	38.0952	33.3333	2.22222	0	0	33.3333	31.1111
miR-363-3p	3	0	1	2	63	8	63	3	2			15	43	4	0			2	2	4.7619	3.1746	0	0	23.8095	68.254	50	0	0	0	25	25
miR-1306-5p	3	0	1	2	56	63	63	5				39	12	9				25	29	8.92857	0	0	0	69.6429	21.4286	14.2857	0	0	0	39.6825	46.0317
miR-4728-3p	7	0	1	2	32	63	63	20				6	6	50				7	6	62.5	0	0	0	18.75	18.75	79.3651	0	0	0	11.1111	9.52381
miR-6732-3p	8	0	1	1	61	47	61	49				12	0	42				2	3	80.3279	0	0	0	19.6721	0	89.3617	0	0	0	4.25532	6.38298
miR-1286	7	0	1	2	59	24	59	6	0			42	11	1	1			15	7	10.1695	0	0	0	71.1864	18.6441	4.16667	4.16667	0	0	62.5	29.1667
miR-188-5p	8	0	1	1	58	57	58	6	47			3	2	14	35			5	3	10.3448	81.0345	0	0	5.17241	3.44828	24.5614	61.4035	0	0	8.77193	5.26316
miR-4664-3p	9	0	1	2	58	15	58	21				33	4	6				7	2	36.2069	0	0	0	56.8966	6.89655	40	0	0	0	46.6667	13.3333
miR-6511b-3p	5	0	1	2	58	47	58	9	10			19	20	8	2			16	21	15.5172	17.2414	0	0	32.7586	34.4828	17.0213	4.25532	0	0	34.0426	44.6809
miR-95-3p	1	1	1	2	56	14	56	4		1		18	33	4		0		2	8	7.14286	0	1.78571	0	32.1429	58.9286	28.5714	0	0	0	14.2857	57.1429
miR-1226-3p	5	0	1	2	39	56	56	31				6	2	44				9	3	79.4872	0	0	0	15.3846	5.12821	78.5714	0	0	0	16.0714	5.35714
miR-4671-3p	2	2	1	0	55	32	55	0	2	26	10	17		1	0	13	7	11		0	3.63636	47.2727	18.1818	30.9091	0	3.125	0	40.625	21.875	34.375	0
miR-1908-3p	9	1	1	1	54	9	54	28			3	23	0	6			0	2	1	51.8519	0	0	5.55556	42.5926	0	66.6667	0	0	0	22.2222	11.1111
miR-625-3p	8	0	1	2	54	28	54	12	4			28	10	8	3			11	6	22.2222	7.40741	0	0	51.8519	18.5185	28.5714	10.7143	0	0	39.2857	21.4286
miR-505-5p	4	0	1	1	53	33	53	7	42			3	1	1	26			3	3	13.2075	79.2453	0	0	5.66038	1.88679	3.0303	78.7879	0	0	9.09091	9.09091
miR-1255a	2	0	1	2	52	47	52	1	1			46	4	0	2			34	11	1.92308	1.92308	0	0	88.4615	7.69231	0	4.25532	0	0	72.3404	23.4043
miR-365a-5p	5	0	1	3	52	50	52	5	12			28	7	1	14			21	14	9.61538	23.0769	0	0	53.8462	13.4615	2	28	0	0	42	28
miR-628-3p	5	1	1	1	46	50	50	10	28		4	4	0	11	22		7	9	1	21.7391	60.8696	0	8.69565	8.69565	0	22	44	0	14	18	2
miR-424-3p	3	0	1	1	50	5	50	3	22			22	3	1	4			0	0	6	44	0	0	44	6	20	80	0	0	0	0
miR-4326	4	0	1	0	49	49	49	0	49			0		1	47			1		0	100	0	0	0	0	2.04082	95.9184	0	0	2.04082	0
miR-1254	8	1	1	2	46	48	48	7	10		8	20	1	12	2		0	24	10	15.2174	21.7391	0	17.3913	43.4783	2.17391	25	4.16667	0	0	50	20.8333
miR-3661	10	0	1	2	48	40	48	28	4			5	11	24	0			0	16	58.3333	8.33333	0	0	10.4167	22.9167	60	0	0	0	0	40
miR-548s	0	0	0	3	48	19	48						48						19	0	0	0	0	0	100	0	0	0	0	0	100
miR-433-3p	1	0	1	1	47	10	47	2				40	5	0				9	1	4.25532	0	0	0	85.1064	10.6383	0	0	0	0	90	10
miR-2682-5p	1	0	1	1	34	47	47		1			32	1		0			45	2	0	2.94118	0	0	94.1176	2.94118	0	0	0	0	95.7447	4.25532
miR-6513-3p	5	0	1	0	28	47	47	27				1		40				7		96.4286	0	0	0	3.57143	0	85.1064	0	0	0	14.8936	0
miR-6511a-3p	8	0	1	0	26	46	46	9	13			4		15	23			8		34.6154	50	0	0	15.3846	0	32.6087	50	0	0	17.3913	0
miR-140-5p	7	0	1	0	20	46	46	6	4			10		14	4			28		30	20	0	0	50	0	30.4348	8.69565	0	0	60.8696	0
miR-205-3p	2	0	1	1	45	32	45	0	13			31	1	1	13			17	1	0	28.8889	0	0	68.8889	2.22222	3.125	40.625	0	0	53.125	3.125
miR-335-5p	1	0	1	2	45	15	45		1			17	27		0			1	14	0	2.22222	0	0	37.7778	60	0	0	0	0	6.66667	93.3333
miR-34c-3p	2	0	1	1	45	7	45	1				39	5	1				5	1	2.22222	0	0	0	86.6667	11.1111	14.2857	0	0	0	71.4286	14.2857
miR-3174	5	0	1	2	39	45	45	8	4			11	16	17	3			7	18	20.5128	10.2564	0	0	28.2051	41.0256	37.7778	6.66667	0	0	15.5556	40
miR-1976	8	0	0	0	44	42	44	21	23					21	21					47.7273	52.2727	0	0	0	0	50	50	0	0	0	0
miR-29a-5p	6	0	1	0	44	41	44	5	25			14		5	24			12		11.3636	56.8182	0	0	31.8182	0	12.1951	58.5366	0	0	29.2683	0
miR-379-3p	0	1	1	2	42	9	42				1	10	31				0	3	6	0	0	0	2.38095	23.8095	73.8095	0	0	0	0	33.3333	66.6667
miR-769-3p	3	1	1	2	38	41	41	5		1		30	2	1		0		29	11	13.1579	0	2.63158	0	78.9474	5.26316	2.43902	0	0	0	70.7317	26.8293
miR-301a-5p	1	0	1	0	41	16	41	1				40		0				16		2.43902	0	0	0	97.561	0	0	0	0	0	100	0
let-7g-3p	7	2	1	1	22	41	41	10	3		0	9	0	26	2		2	9	2	45.4545	13.6364	0	0	40.9091	0	63.4146	4.87805	0	4.87805	21.9512	4.87805
miR-2355-3p	5	1	1	2	40	31	40	2	5		10	22	1	4	1		6	18	2	5	12.5	0	25	55	2.5	12.9032	3.22581	0	19.3548	58.0645	6.45161
miR-337-3p	0	2	1	1	40	3	40			1		36	3			1		2	0	0	0	2.5	0	90	7.5	0	0	33.3333	0	66.6667	0
miR-369-3p	1	1	1	1	38	11	38		1		1	29	7		0		0	8	3	0	2.63158	0	2.63158	76.3158	18.4211	0	0	0	0	72.7273	27.2727
miR-320b	7	0	1	1	38	38	38	5	7			14	12	9	5			13	11	13.1579	18.4211	0	0	36.8421	31.5789	23.6842	13.1579	0	0	34.2105	28.9474
miR-329-3p	0	0	1	2	38	16	38					21	17					6	10	0	0	0	0	55.2632	44.7368	0	0	0	0	37.5	62.5
miR-4488	1	1	0	0	37	32	37		34		3				32		0			0	91.8919	0	8.10811	0	0	0	100	0	0	0	0
miR-132-5p	0	1	1	2	37	36	37				0	32	5				2	29	5	0	0	0	0	86.4865	13.5135	0	0	0	5.55556	80.5556	13.8889
miR-877-3p	4	0	1	1	37	31	37	26				7	4	29				2	0	70.2703	0	0	0	18.9189	10.8108	93.5484	0	0	0	6.45161	0
miR-342-5p	6	0	1	0	23	37	37	0	21			2		5	31			1		0	91.3043	0	0	8.69565	0	13.5135	83.7838	0	0	2.7027	0
miR-664b-3p	4	0	1	2	11	37	37	0	0			10	1	3	9			23	2	0	0	0	0	90.9091	9.09091	8.10811	24.3243	0	0	62.1622	5.40541
miR-412-5p	1	0	1	1	36	6	36		1			34	1		0			6	0	0	2.77778	0	0	94.4444	2.77778	0	0	0	0	100	0
miR-548ah-3p	0	0	1	1	11	36	36					11	0					34	2	0	0	0	0	100	0	0	0	0	0	94.4444	5.55556
miR-32-3p	0	0	1	2	35	35	35					0	35					2	33	0	0	0	0	0	100	0	0	0	0	5.71429	94.2857
miR-382-3p	3	0	1	1	35	11	35	2	22			9	2	0	6			5	0	5.71429	62.8571	0	0	25.7143	5.71429	0	54.5455	0	0	45.4545	0
miR-6775-3p	7	0	0	1	35	19	35	34					1	19					0	97.1429	0	0	0	0	2.85714	100	0	0	0	0	0
miR-32-5p	0	0	1	2	23	35	35					0	23					1	34	0	0	0	0	0	100	0	0	0	0	2.85714	97.1429
miR-29b-2-5p	3	1	1	2	22	35	35	1	18		0	0	3	0	31		1	3	0	4.54545	81.8182	0	0	0	13.6364	0	88.5714	0	2.85714	8.57143	0
miR-374c-3p	0	2	1	0	30	34	34			2	13	15				3	19	12		0	0	6.66667	43.3333	50	0	0	0	8.82353	55.8824	35.2941	0
miR-3187-3p	14	0	1	0	34	17	34	19	10			5		9	5			3		55.8824	29.4118	0	0	14.7059	0	52.9412	29.4118	0	0	17.6471	0
miR-2467-5p	1	0	1	1	20	34	34		10			2	8		9			1	24	0	50	0	0	10	40	0	26.4706	0	0	2.94118	70.5882
miR-1275	6	1	0	0	33	19	33	32		1				19		0				96.9697	0	3.0303	0	0	0	100	0	0	0	0	0
miR-34b-3p	3	0	1	0	33	5	33	1	29			3		3	2			0		3.0303	87.8788	0	0	9.09091	0	60	40	0	0	0	0
miR-3679-5p	3	0	1	3	33	14	33	18				4	11	7				3	4	54.5455	0	0	0	12.1212	33.3333	50	0	0	0	21.4286	28.5714
miR-378f	7	0	0	0	33	21	33	3	30					3	18					9.09091	90.9091	0	0	0	0	14.2857	85.7143	0	0	0	0
miR-576-3p	2	0	1	2	33	25	33	0	27			5	1	3	14			7	1	0	81.8182	0	0	15.1515	3.0303	12	56	0	0	28	4
miR-6499-5p	2	0	1	1	33	23	33	0	2			28	3	1	2			19	1	0	6.06061	0	0	84.8485	9.09091	4.34783	8.69565	0	0	82.6087	4.34783
miR-1227-3p	11	0	0	0	30	33	33	30						33						100	0	0	0	0	0	100	0	0	0	0	0
miR-664a-5p	1	0	1	2	21	33	33	1				0	20	0				4	29	4.7619	0	0	0	0	95.2381	0	0	0	0	12.1212	87.8788
miR-6769b-3p	3	0	1	1	10	33	33	8				2	0	26				4	3	80	0	0	0	20	0	78.7879	0	0	0	12.1212	9.09091
miR-6887-3p	3	0	0	0	5	33	33	5	0					25	8					100	0	0	0	0	0	75.7576	24.2424	0	0	0	0
miR-509-3-5p	2	0	1	1	1	33	33	0	1			0	0	2	0			30	1	0	100	0	0	0	0	6.06061	0	0	0	90.9091	3.0303
miR-3940-3p	6	1	1	1	32	21	32	4	6		2	11	9	2	5		0	8	6	12.5	18.75	0	6.25	34.375	28.125	9.52381	23.8095	0	0	38.0952	28.5714
miR-1237-3p	6	0	1	0	32	14	32	31				1		12				2		96.875	0	0	0	3.125	0	85.7143	0	0	0	14.2857	0
miR-185-3p	0	0	1	2	32	30	32					0	32					1	29	0	0	0	0	0	100	0	0	0	0	3.33333	96.6667
miR-548ao-3p	1	0	1	2	32	17	32		3			14	15		2			11	4	0	9.375	0	0	43.75	46.875	0	11.7647	0	0	64.7059	23.5294
miR-1268a	7	5	1	0	31	11	31	8	10	8	1	4		7	2	0	1	1		25.8065	32.2581	25.8065	3.22581	12.9032	0	63.6364	18.1818	0	9.09091	9.09091	0
miR-299-5p	1	0	1	2	31	6	31	1				20	10	0				4	2	3.22581	0	0	0	64.5161	32.2581	0	0	0	0	66.6667	33.3333
miR-4745-5p	8	0	1	3	31	5	31	8	4			5	14	3	0			0	2	25.8065	12.9032	0	0	16.129	45.1613	60	0	0	0	0	40
miR-874-5p	1	0	1	2	31	17	31	2				13	16	0				4	13	6.45161	0	0	0	41.9355	51.6129	0	0	0	0	23.5294	76.4706
miR-1972	0	13	1	0	30	28	30				28	2					28	0		0	0	0	93.3333	6.66667	0	0	0	0	100	0	0
miR-616-5p	2	1	1	1	30	20	30		8		2	18	2		2		0	4	14	0	26.6667	0	6.66667	60	6.66667	0	10	0	0	20	70
miR-3127-5p	5	0	1	2	17	30	30	2				6	9	6				6	18	11.7647	0	0	0	35.2941	52.9412	20	0	0	0	20	60
let-7c-3p	1	0	1	1	29	16	29		7			20	2		2			12	2	0	24.1379	0	0	68.9655	6.89655	0	12.5	0	0	75	12.5
miR-4687-5p	3	0	1	2	29	22	29	2	1			15	11	1	0			14	7	6.89655	3.44828	0	0	51.7241	37.931	4.54545	0	0	0	63.6364	31.8182
miR-4758-3p	1	0	1	3	4	29	29	0				1	3	1				0	28	0	0	0	0	25	75	3.44828	0	0	0	0	96.5517
miR-550b-2-5p	0	8	1	1	24	28	28			8	2	13	1			2	1	25	0	0	0	33.3333	8.33333	54.1667	4.16667	0	0	7.14286	3.57143	89.2857	0
miR-376c-3p	3	0	1	1	28	18	28	0	1			21	6	2	2			11	3	0	3.57143	0	0	75	21.4286	11.1111	11.1111	0	0	61.1111	16.6667
miR-1260b	3	0	0	1	17	28	28	1	3				13	3	4				21	5.88235	17.6471	0	0	0	76.4706	10.7143	14.2857	0	0	0	75
miR-6852-5p	7	1	0	1	11	27	27	2	7		1		1	16	4		0		7	18.1818	63.6364	0	9.09091	0	9.09091	59.2593	14.8148	0	0	0	25.9259
miR-6819-3p	7	1	1	0	26	27	27	24			2	0		19			0	8		92.3077	0	0	7.69231	0	0	70.3704	0	0	0	29.6296	0
miR-636	5	1	1	3	27	16	27	9	1		2	2	13	1	0		2	3	10	33.3333	3.7037	0	7.40741	7.40741	48.1481	6.25	0	0	12.5	18.75	62.5
let-7f-1-3p	0	0	0	2	27	25	27						27						25	0	0	0	0	0	100	0	0	0	0	0	100
miR-3619-5p	5	0	1	2	27	16	27	5	16			4	2	2	6			3	5	18.5185	59.2593	0	0	14.8148	7.40741	12.5	37.5	0	0	18.75	31.25
miR-2116-5p	4	0	1	1	18	27	27	3	2			12	1	1	2			24	0	16.6667	11.1111	0	0	66.6667	5.55556	3.7037	7.40741	0	0	88.8889	0
miR-1910-3p	3	0	1	0	14	27	27	0	8			6		3	8			16		0	57.1429	0	0	42.8571	0	11.1111	29.6296	0	0	59.2593	0
miR-1538	3	0	1	3	26	8	26	2				14	10	2				2	4	7.69231	0	0	0	53.8462	38.4615	25	0	0	0	25	50
miR-320c	14	0	1	0	26	19	26	10	3			13		14	0			5		38.4615	11.5385	0	0	50	0	73.6842	0	0	0	26.3158	0
miR-34a-3p	4	0	1	1	26	20	26	0	0			25	1	4	1			13	2	0	0	0	0	96.1538	3.84615	20	5	0	0	65	10
miR-548e-3p	2	0	1	1	22	26	26	6				10	6	6				4	16	27.2727	0	0	0	45.4545	27.2727	23.0769	0	0	0	15.3846	61.5385
miR-29c-5p	4	0	1	1	16	26	26	2	5			2	7	1	9			2	14	12.5	31.25	0	0	12.5	43.75	3.84615	34.6154	0	0	7.69231	53.8462
miR-197-5p	4	0	1	2	25	3	25	2	2			12	9	0	0			1	2	8	8	0	0	48	36	0	0	0	0	33.3333	66.6667
miR-215-5p	2	0	1	1	25	15	25		19			6	0		2			12	1	0	76	0	0	24	0	0	13.3333	0	0	80	6.66667
miR-320d	8	0	0	0	25	8	25	19	6					5	3					76	24	0	0	0	0	62.5	37.5	0	0	0	0
miR-3928-3p	4	0	1	1	25	19	25	12	2			9	2	7	3			2	7	48	8	0	0	36	8	36.8421	15.7895	0	0	10.5263	36.8421
miR-6784-3p	8	0	1	1	19	25	25	19				0	0	20				4	1	100	0	0	0	0	0	80	0	0	0	16	4
miR-4786-5p	3	1	1	1	24	13	24	2	4		2	8	8	0	3		3	5	2	8.33333	16.6667	0	8.33333	33.3333	33.3333	0	23.0769	0	23.0769	38.4615	15.3846
miR-548o-3p	1	2	0	2	24	21	24	3		1			20	0		3			18	12.5	0	4.16667	0	0	83.3333	0	0	14.2857	0	0	85.7143
miR-138-1-3p	0	0	0	1	24	11	24						24						11	0	0	0	0	0	100	0	0	0	0	0	100
miR-3159	6	0	1	2	24	23	24	10	0			10	4	20	1			2	0	41.6667	0	0	0	41.6667	16.6667	86.9565	4.34783	0	0	8.69565	0
miR-380-3p	0	0	0	1	24	9	24						24						9	0	0	0	0	0	100	0	0	0	0	0	100
miR-5001-3p	12	0	1	1	24	23	24	21				2	1	19				0	4	87.5	0	0	0	8.33333	4.16667	82.6087	0	0	0	0	17.3913
miR-378g	5	0	1	0	21	24	24	20				1		24				0		95.2381	0	0	0	4.7619	0	100	0	0	0	0	0
miR-590-3p	2	1	1	1	15	24	24	0	8		0	7	0	1	6		3	11	3	0	53.3333	0	0	46.6667	0	4.16667	25	0	12.5	45.8333	12.5
miR-584-3p	9	0	1	2	14	24	24	4	0			7	3	9	3			2	10	28.5714	0	0	0	50	21.4286	37.5	12.5	0	0	8.33333	41.6667
miR-183-3p	4	2	1	2	23	15	23	1	4	0	7	4	7	2	2	1	2	5	3	4.34783	17.3913	0	30.4348	17.3913	30.4348	13.3333	13.3333	6.66667	13.3333	33.3333	20
miR-1343-3p	3	1	1	1	23	21	23	3	3		1	9	7	5	3		0	8	5	13.0435	13.0435	0	4.34783	39.1304	30.4348	23.8095	14.2857	0	0	38.0952	23.8095
miR-424-5p	3	0	1	2	23	8	23	6				8	9	5				0	3	26.087	0	0	0	34.7826	39.1304	62.5	0	0	0	0	37.5
miR-5581-3p	0	0	1	1	23	14	23					16	7					6	8	0	0	0	0	69.5652	30.4348	0	0	0	0	42.8571	57.1429
miR-6756-3p	6	0	0	0	23	9	23	23	0					8	1					100	0	0	0	0	0	88.8889	11.1111	0	0	0	0
miR-876-3p	0	0	1	2	9	23	23					1	8					5	18	0	0	0	0	11.1111	88.8889	0	0	0	0	21.7391	78.2609
miR-203b-3p	2	0	1	1	7	23	23	2				0	5	6				9	8	28.5714	0	0	0	0	71.4286	26.087	0	0	0	39.1304	34.7826
miR-203b-5p	1	2	0	2	7	23	23		0	0	0		7		1	1	1		20	0	0	0	0	0	100	0	4.34783	4.34783	4.34783	0	86.9565
miR-3150b-3p	5	1	1	1	5	23	23	0	2		0	1	2	4	6		1	12	0	0	40	0	0	20	40	17.3913	26.087	0	4.34783	52.1739	0
miR-212-5p	2	0	1	1	22	15	22	3	1			18	0	0	1			13	1	13.6364	4.54545	0	0	81.8182	0	0	6.66667	0	0	86.6667	6.66667
miR-33a-3p	0	0	0	2	22	21	22						22						21	0	0	0	0	0	100	0	0	0	0	0	100
miR-370-5p	3	0	1	1	22	2	22	4	14			3	1	0	1			1	0	18.1818	63.6364	0	0	13.6364	4.54545	0	50	0	0	50	0
miR-3939	0	0	1	1	18	22	22					18	0					18	4	0	0	0	0	100	0	0	0	0	0	81.8182	18.1818
miR-548j-5p	1	1	1	0	21	8	21		3		13	5			0		5	3		0	14.2857	0	61.9048	23.8095	0	0	0	0	62.5	37.5	0
miR-296-3p	3	0	1	2	21	13	21	3	1			4	13	1	1			3	8	14.2857	4.7619	0	0	19.0476	61.9048	7.69231	7.69231	0	0	23.0769	61.5385
miR-6886-5p	5	0	1	1	21	15	21	6				14	1	4				11	0	28.5714	0	0	0	66.6667	4.7619	26.6667	0	0	0	73.3333	0
miR-7976	4	0	0	0	21	20	21	1	20					2	18					4.7619	95.2381	0	0	0	0	10	90	0	0	0	0
miR-3613-3p	0	0	0	3	17	21	21						17						21	0	0	0	0	0	100	0	0	0	0	0	100
miR-4640-3p	4	0	1	1	20	17	20	7	12			1	0	9	6			1	1	35	60	0	0	5	0	52.9412	35.2941	0	0	5.88235	5.88235
miR-4768-5p	0	0	1	1	20	18	20					12	8					14	4	0	0	0	0	60	40	0	0	0	0	77.7778	22.2222
miR-5010-3p	6	0	0	1	20	20	20	14	4				2	15	5				0	70	20	0	0	0	10	75	25	0	0	0	0
miR-708-3p	1	0	1	2	20	0	20		8			4	8		0			0	0	0	40	0	0	20	40	#DIV/0!	#DIV/0!	#DIV/0!	#DIV/0!	#DIV/0!	#DIV/0!
miR-139-5p	3	0	1	2	15	20	20	1				8	6	3				15	2	6.66667	0	0	0	53.3333	40	15	0	0	0	75	10
miR-1229-3p	2	0	1	2	13	20	20	2				5	6	9				11	0	15.3846	0	0	0	38.4615	46.1538	45	0	0	0	55	0
miR-3116	1	0	1	0	10	20	20	0				10		2				18		0	0	0	0	100	0	10	0	0	0	90	0
miR-3620-3p	4	0	1	1	7	20	20	6				1	0	18				1	1	85.7143	0	0	0	14.2857	0	90	0	0	0	5	5
miR-627-3p	1	2	1	0	17	19	19		1		3	13			2		6	11		0	5.88235	0	17.6471	76.4706	0	0	10.5263	0	31.5789	57.8947	0
miR-1268b	1	1	1	0	19	11	19		7	3		9			10	0		1		0	36.8421	15.7895	0	47.3684	0	0	90.9091	0	0	9.09091	0
miR-4521	3	0	0	0	19	16	19		19						16					0	100	0	0	0	0	0	100	0	0	0	0
miR-6747-3p	3	0	1	0	19	18	19	17				2		18				0		89.4737	0	0	0	10.5263	0	100	0	0	0	0	0
miR-548b-5p	0	1	1	1	18	4	18				1	15	2				0	3	1	0	0	0	5.55556	83.3333	11.1111	0	0	0	0	75	25
miR-6724-5p	4	2	1	2	18	12	18	5		4		4	5	3		1		4	4	27.7778	0	22.2222	0	22.2222	27.7778	25	0	8.33333	0	33.3333	33.3333
miR-181b-3p	4	0	1	1	18	18	18	6	1			7	4	14	3			0	1	33.3333	5.55556	0	0	38.8889	22.2222	77.7778	16.6667	0	0	0	5.55556
miR-4636	3	0	1	1	18	1	18	3	3			11	1	0	0			1	0	16.6667	16.6667	0	0	61.1111	5.55556	0	0	0	0	100	0
miR-548l	1	0	1	1	18	15	18	4				12	2	0				10	5	22.2222	0	0	0	66.6667	11.1111	0	0	0	0	66.6667	33.3333
miR-651-5p	2	0	1	2	18	17	18	1	0			12	5	0	2			9	6	5.55556	0	0	0	66.6667	27.7778	0	11.7647	0	0	52.9412	35.2941
miR-6777-3p	7	0	1	0	18	15	18	17				1		15				0		94.4444	0	0	0	5.55556	0	100	0	0	0	0	0
miR-3163	2	0	1	1	13	18	18	0	1			11	1	2	0			16	0	0	7.69231	0	0	84.6154	7.69231	11.1111	0	0	0	88.8889	0
miR-10a-3p	0	0	1	2	11	18	18					0	11					3	15	0	0	0	0	0	100	0	0	0	0	16.6667	83.3333
miR-3607-3p	1	3	1	0	17	15	17		2		3	12			0		3	12		0	11.7647	0	17.6471	70.5882	0	0	0	0	20	80	0
miR-1284	0	0	1	1	17	7	17					17	0					6	1	0	0	0	0	100	0	0	0	0	0	85.7143	14.2857
miR-1293	2	0	1	2	17	2	17	2	4			9	2	0	0			1	1	11.7647	23.5294	0	0	52.9412	11.7647	0	0	0	0	50	50
miR-376a-5p	2	0	1	1	17	8	17	0	8			7	2	1	0			1	6	0	47.0588	0	0	41.1765	11.7647	12.5	0	0	0	12.5	75
miR-5092	2	1	1	1	17	17	17	2	2	0		10	3	0	1	1		15	0	11.7647	11.7647	0	0	58.8235	17.6471	0	5.88235	5.88235	0	88.2353	0
miR-6807-3p	5	0	1	1	17	7	17	16				1	0	5				1	1	94.1176	0	0	0	5.88235	0	71.4286	0	0	0	14.2857	14.2857
miR-6716-3p	2	0	1	2	12	17	17	1	5			4	2	0	8			3	6	8.33333	41.6667	0	0	33.3333	16.6667	0	47.0588	0	0	17.6471	35.2941
miR-4512	0	0	1	1	11	17	17					0	11					1	16	0	0	0	0	0	100	0	0	0	0	5.88235	94.1176
miR-20a-3p	1	0	1	0	5	17	17		5			0			14			3		0	100	0	0	0	0	0	82.3529	0	0	17.6471	0
miR-4473	1	0	1	1	3	17	17	1				1	1	4				1	12	33.3333	0	0	0	33.3333	33.3333	23.5294	0	0	0	5.88235	70.5882
miR-6735-5p	3	1	1	1	16	15	16	9			1	3	3	3			1	9	2	56.25	0	0	6.25	18.75	18.75	20	0	0	6.66667	60	13.3333
miR-122-5p	3	0	1	1	16	4	16	8	1			6	1	0	2			1	1	50	6.25	0	0	37.5	6.25	0	50	0	0	25	25
miR-143-5p	3	0	1	0	16	0	16	13	1			2		0	0			0		81.25	6.25	0	0	12.5	0	#DIV/0!	#DIV/0!	#DIV/0!	#DIV/0!	#DIV/0!	#DIV/0!
miR-214-5p	1	0	1	1	16	0	16	3				12	1	0				0	0	18.75	0	0	0	75	6.25	#DIV/0!	#DIV/0!	#DIV/0!	#DIV/0!	#DIV/0!	#DIV/0!
miR-409-5p	3	0	1	1	16	11	16		6			10	0		3			7	1	0	37.5	0	0	62.5	0	0	27.2727	0	0	63.6364	9.09091
miR-4671-5p	0	0	1	1	16	0	16					8	8					0	0	0	0	0	0	50	50	#DIV/0!	#DIV/0!	#DIV/0!	#DIV/0!	#DIV/0!	#DIV/0!
miR-4787-3p	3	0	1	2	16	5	16	2	1			9	4	0	0			2	3	12.5	6.25	0	0	56.25	25	0	0	0	0	40	60
miR-6889-3p	5	0	0	0	16	9	16	16						9						100	0	0	0	0	0	100	0	0	0	0	0
miR-4423-5p	2	0	1	1	13	16	16	0	1			11	1	1	4			9	2	0	7.69231	0	0	84.6154	7.69231	6.25	25	0	0	56.25	12.5
miR-491-5p	7	0	1	0	12	16	16	7	0			5		10	1			5		58.3333	0	0	0	41.6667	0	62.5	6.25	0	0	31.25	0
miR-6772-3p	4	0	1	0	12	16	16	8	2			2		9	3			4		66.6667	16.6667	0	0	16.6667	0	56.25	18.75	0	0	25	0
miR-431-3p	0	2	1	1	15	6	15				4	10	1				2	4	0	0	0	0	26.6667	66.6667	6.66667	0	0	0	33.3333	66.6667	0
miR-4516	1	2	0	0	15	2	15	9		6				2		0				60	0	40	0	0	0	100	0	0	0	0	0
miR-129-5p	3	0	1	0	15	9	15	1	3			11		1	2			6		6.66667	20	0	0	73.3333	0	11.1111	22.2222	0	0	66.6667	0
miR-1299	5	0	1	2	15	8	15	2	2			10	1	2	3			2	1	13.3333	13.3333	0	0	66.6667	6.66667	25	37.5	0	0	25	12.5
miR-1304-5p	4	0	1	1	15	11	15	6	3			4	2	5	2			2	2	40	20	0	0	26.6667	13.3333	45.4545	18.1818	0	0	18.1818	18.1818
miR-548av-5p	3	0	0	0	15	9	15	2	13					0	9					13.3333	86.6667	0	0	0	0	0	100	0	0	0	0
miR-676-3p	3	0	1	0	15	3	15	4	7			4		0	0			3		26.6667	46.6667	0	0	26.6667	0	0	0	0	0	100	0
miR-3157-3p	1	0	1	0	9	15	15		1			8			0			15		0	11.1111	0	0	88.8889	0	0	0	0	0	100	0
miR-4446-3p	2	0	1	2	8	15	15	1				3	4	5				4	6	12.5	0	0	0	37.5	50	33.3333	0	0	0	26.6667	40
miR-137	2	0	1	1	6	15	15	1	0			5	0	0	3			11	1	16.6667	0	0	0	83.3333	0	0	20	0	0	73.3333	6.66667
miR-513c-5p	0	0	1	2	4	15	15					4	0					10	5	0	0	0	0	100	0	0	0	0	0	66.6667	33.3333
miR-7705	2	0	1	2	4	15	15	0	0			1	3	1	1			7	6	0	0	0	0	25	75	6.66667	6.66667	0	0	46.6667	40
miR-365b-5p	3	1	1	1	14	9	14	2	8		4	0	0	0	1		2	3	3	14.2857	57.1429	0	28.5714	0	0	0	11.1111	0	22.2222	33.3333	33.3333
miR-3120-3p	1	4	0	0	14	0	14	4		8	2			0		0	0			28.5714	0	57.1429	14.2857	0	0	#DIV/0!	#DIV/0!	#DIV/0!	#DIV/0!	#DIV/0!	#DIV/0!
miR-1197	1	0	1	0	14	2	14		2			12			0			2		0	14.2857	0	0	85.7143	0	0	0	0	0	100	0
miR-188-3p	0	0	1	1	14	14	14					12	2					14	0	0	0	0	0	85.7143	14.2857	0	0	0	0	100	0
miR-3126-5p	0	0	1	1	14	0	14					11	3					0	0	0	0	0	0	78.5714	21.4286	#DIV/0!	#DIV/0!	#DIV/0!	#DIV/0!	#DIV/0!	#DIV/0!
miR-3688-3p	1	0	1	2	14	8	14		3			10	1		0			6	2	0	21.4286	0	0	71.4286	7.14286	0	0	0	0	75	25
miR-378d	3	0	1	1	14	11	14	7				7	0	1				9	1	50	0	0	0	50	0	9.09091	0	0	0	81.8182	9.09091
miR-6737-3p	3	0	1	0	12	14	14	9				3		11				3		75	0	0	0	25	0	78.5714	0	0	0	21.4286	0
miR-6742-3p	2	1	0	0	2	13	13	1			1			12			1			50	0	0	50	0	0	92.3077	0	0	7.69231	0	0
miR-6505-5p	1	1	1	1	13	9	13	1			6	4	2	0			4	5	0	7.69231	0	0	46.1538	30.7692	15.3846	0	0	0	44.4444	55.5556	0
miR-668-3p	3	1	0	1	13	6	13	2	7		3		1	1	3		0		2	15.3846	53.8462	0	23.0769	0	7.69231	16.6667	50	0	0	0	33.3333
miR-3677-3p	1	1	1	0	13	5	13	1			1	11		0			0	5		7.69231	0	0	7.69231	84.6154	0	0	0	0	0	100	0
miR-3691-5p	5	1	1	2	13	12	13	2	4		1	1	5	2	4		3	3	0	15.3846	30.7692	0	7.69231	7.69231	38.4615	16.6667	33.3333	0	25	25	0
miR-154-5p	4	0	1	1	13	4	13	4	2			7	0	0	0			3	1	30.7692	15.3846	0	0	53.8462	0	0	0	0	0	75	25
miR-378b	4	0	0	0	13	4	13	13						4						100	0	0	0	0	0	100	0	0	0	0	0
miR-496	1	0	1	1	13	1	13	1				9	3	0				1	0	7.69231	0	0	0	69.2308	23.0769	0	0	0	0	100	0
miR-539-5p	1	0	1	1	13	8	13		7			5	1		2			6	0	0	53.8462	0	0	38.4615	7.69231	0	25	0	0	75	0
miR-585-5p	0	0	1	1	13	4	13					12	1					4	0	0	0	0	0	92.3077	7.69231	0	0	0	0	100	0
miR-6837-3p	2	0	1	1	13	7	13	0	0			11	2	2	1			4	0	0	0	0	0	84.6154	15.3846	28.5714	14.2857	0	0	57.1429	0
miR-7114-3p	2	0	1	0	13	2	13	10				3		2				0		76.9231	0	0	0	23.0769	0	100	0	0	0	0	0
miR-514a-3p	0	1	1	1	3	12	12				1	2	0				5	6	1	0	0	0	33.3333	66.6667	0	0	0	0	41.6667	50	8.33333
miR-6741-3p	3	0	1	0	12	8	12	4	4			4		0	5			3		33.3333	33.3333	0	0	33.3333	0	0	62.5	0	0	37.5	0
miR-6857-3p	3	0	1	0	12	9	12	11				1		9				0		91.6667	0	0	0	8.33333	0	100	0	0	0	0	0
miR-6894-3p	3	0	0	0	12	1	12	12						1						100	0	0	0	0	0	100	0	0	0	0	0
miR-3140-3p	0	1	1	1	9	12	12				0	1	8				1	6	5	0	0	0	0	11.1111	88.8889	0	0	0	8.33333	50	41.6667
miR-181c-3p	3	0	1	0	7	12	12	3	0			4		4	6			2		42.8571	0	0	0	57.1429	0	33.3333	50	0	0	16.6667	0
miR-4781-3p	1	1	1	1	7	12	12		4		0	3	0		7		2	2	1	0	57.1429	0	0	42.8571	0	0	58.3333	0	16.6667	16.6667	8.33333
miR-6814-3p	2	0	1	1	7	12	12	7	0			0	0	6	1			3	2	100	0	0	0	0	0	50	8.33333	0	0	25	16.6667
miR-548ay-5p	1	0	1	1	5	12	12		0			3	2		2			8	2	0	0	0	0	60	40	0	16.6667	0	0	66.6667	16.6667
miR-6875-5p	2	2	1	0	3	12	12	1	1		0	1		0	3		3	6		33.3333	33.3333	0	0	33.3333	0	0	25	0	25	50	0
miR-506-3p	0	2	0	0	4	11	11				4						11			0	0	0	100	0	0	0	0	0	100	0	0
miR-136-5p	0	0	0	2	11	2	11						11						2	0	0	0	0	0	100	0	0	0	0	0	100
miR-3938	1	0	1	0	11	8	11	1				10		0				8		9.09091	0	0	0	90.9091	0	0	0	0	0	100	0
miR-4520b-3p	1	0	1	2	11	2	11	1				6	4	0				2	0	9.09091	0	0	0	54.5455	36.3636	0	0	0	0	100	0
miR-4742-3p	2	0	0	2	11	10	11	1					10	6					4	9.09091	0	0	0	0	90.9091	60	0	0	0	0	40
miR-487a-5p	1	0	1	1	11	4	11	1				10	0	0				3	1	9.09091	0	0	0	90.9091	0	0	0	0	0	75	25
miR-541-3p	0	0	1	1	11	0	11					7	4					0	0	0	0	0	0	63.6364	36.3636	#DIV/0!	#DIV/0!	#DIV/0!	#DIV/0!	#DIV/0!	#DIV/0!
miR-5699-5p	2	0	1	1	11	3	11	0	2			1	8	1	0			2	0	0	18.1818	0	0	9.09091	72.7273	33.3333	0	0	0	66.6667	0
miR-664b-5p	1	0	1	2	11	11	11	2				4	5	1				2	8	18.1818	0	0	0	36.3636	45.4545	9.09091	0	0	0	18.1818	72.7273
miR-1306-3p	4	0	0	0	7	11	11	3	4					0	11					42.8571	57.1429	0	0	0	0	0	100	0	0	0	0
miR-4762-5p	1	0	0	0	7	11	11		7						11					0	100	0	0	0	0	0	100	0	0	0	0
miR-508-5p	3	0	1	2	3	11	11	1	0			0	2	2	5			1	3	33.3333	0	0	0	0	66.6667	18.1818	45.4545	0	0	9.09091	27.2727
miR-4417	0	1	0	0	10	0	10				10						0			0	0	0	100	0	0	#DIV/0!	#DIV/0!	#DIV/0!	#DIV/0!	#DIV/0!	#DIV/0!
miR-24-1-5p	0	2	1	1	3	10	10				3	0	0				7	2	1	0	0	0	100	0	0	0	0	0	70	20	10
miR-4520a-5p	1	5	0	0	8	10	10		1	0	7				1	2	7			0	12.5	0	87.5	0	0	0	10	20	70	0	0
miR-6859-5p	0	1	1	0	4	10	10				1	3					1	9		0	0	0	25	75	0	0	0	0	10	90	0
miR-4682	1	1	1	2	7	10	10	0		1		4	2	1		0		6	3	0	0	14.2857	0	57.1429	28.5714	10	0	0	0	60	30
miR-1294	0	0	1	1	10	0	10					8	2					0	0	0	0	0	0	80	20	#DIV/0!	#DIV/0!	#DIV/0!	#DIV/0!	#DIV/0!	#DIV/0!
miR-150-5p	0	0	1	0	10	3	10					10						3		0	0	0	0	100	0	0	0	0	0	100	0
miR-376a-3p	0	1	1	0	10	2	10				0	10					1	1		0	0	0	0	100	0	0	0	0	50	50	0
miR-4511	1	0	1	1	10	9	10		1			9	0		0			8	1	0	10	0	0	90	0	0	0	0	0	88.8889	11.1111
miR-6806-3p	2	0	1	1	10	3	10	8				1	1	3				0	0	80	0	0	0	10	10	100	0	0	0	0	0
miR-4520a-3p	3	1	1	1	9	10	10	1	6		0	1	1	1	6		1	0	2	11.1111	66.6667	0	0	11.1111	11.1111	10	60	0	10	0	20
miR-299-3p	1	0	1	2	8	10	10	0				6	2	3				2	5	0	0	0	0	75	25	30	0	0	0	20	50
miR-3619-3p	5	0	1	1	7	10	10	3	1			3	0	5	1			1	3	42.8571	14.2857	0	0	42.8571	0	50	10	0	0	10	30
miR-6735-3p	4	0	0	1	7	10	10	7					0	8					2	100	0	0	0	0	0	80	0	0	0	0	20
miR-3617-5p	1	0	1	1	6	10	10		2			3	1		3			7	0	0	33.3333	0	0	50	16.6667	0	30	0	0	70	0
miR-548au-5p	0	0	1	1	5	10	10					5	0					8	2	0	0	0	0	100	0	0	0	0	0	80	20
miR-6511b-5p	2	0	1	2	5	10	10	2				2	1	1				1	8	40	0	0	0	40	20	10	0	0	0	10	80
miR-642a-3p	1	0	1	2	3	10	10	0				1	2	1				5	4	0	0	0	0	33.3333	66.6667	10	0	0	0	50	40
miR-660-3p	4	0	1	1	3	10	10	1	1			1	0	2	6			1	1	33.3333	33.3333	0	0	33.3333	0	20	60	0	0	10	10
miR-7155-3p	3	1	0	0	4	9	9		3		1				7		2			0	75	0	25	0	0	0	77.7778	0	22.2222	0	0
miR-127-5p	1	0	1	1	9	4	9		5			4	0		2			1	1	0	55.5556	0	0	44.4444	0	0	50	0	0	25	25
miR-1914-5p	5	0	1	0	9	3	9	5	3			1		1	1			1		55.5556	33.3333	0	0	11.1111	0	33.3333	33.3333	0	0	33.3333	0
miR-433-5p	0	0	1	1	9	0	9					8	1					0	0	0	0	0	0	88.8889	11.1111	#DIV/0!	#DIV/0!	#DIV/0!	#DIV/0!	#DIV/0!	#DIV/0!
miR-450a-5p	2	0	1	2	9	4	9	2	1			3	3	0	0			3	1	22.2222	11.1111	0	0	33.3333	33.3333	0	0	0	0	75	25
miR-4638-3p	3	0	1	2	9	4	9	2	1			0	6	0	0			1	3	22.2222	11.1111	0	0	0	66.6667	0	0	0	0	25	75
miR-4640-5p	4	1	1	1	9	8	9	4			0	4	1	1			2	0	5	44.4444	0	0	0	44.4444	11.1111	12.5	0	0	25	0	62.5
miR-4689	4	0	1	2	9	0	9	4				2	3	0				0	0	44.4444	0	0	0	22.2222	33.3333	#DIV/0!	#DIV/0!	#DIV/0!	#DIV/0!	#DIV/0!	#DIV/0!
miR-4785	1	0	1	1	9	3	9		0			8	1		1			2	0	0	0	0	0	88.8889	11.1111	0	33.3333	0	0	66.6667	0
miR-541-5p	2	0	1	0	9	3	9	2	2			5		0	0			3		22.2222	22.2222	0	0	55.5556	0	0	0	0	0	100	0
miR-573	1	0	0	1	9	0	9		3				6		0				0	0	33.3333	0	0	0	66.6667	#DIV/0!	#DIV/0!	#DIV/0!	#DIV/0!	#DIV/0!	#DIV/0!
miR-579-5p	1	0	1	1	9	8	9		1			1	7		0			6	2	0	11.1111	0	0	11.1111	77.7778	0	0	0	0	75	25
miR-665	1	0	1	1	9	1	9		4			5	0		0			0	1	0	44.4444	0	0	55.5556	0	0	0	0	0	0	100
miR-6765-3p	3	0	0	0	9	6	9	9						6						100	0	0	0	0	0	100	0	0	0	0	0
miR-5008-3p	6	0	1	1	8	9	9	0	2			4	2	3	4			2	0	0	25	0	0	50	25	33.3333	44.4444	0	0	22.2222	0
miR-4685-3p	4	0	1	2	7	9	9	0				4	3	6				3	0	0	0	0	0	57.1429	42.8571	66.6667	0	0	0	33.3333	0
miR-6516-5p	0	0	1	1	6	9	9					2	4					3	6	0	0	0	0	33.3333	66.6667	0	0	0	0	33.3333	66.6667
miR-6847-5p	3	0	1	0	6	9	9	1	4			1		4	3			2		16.6667	66.6667	0	0	16.6667	0	44.4444	33.3333	0	0	22.2222	0
miR-627-5p	0	0	1	0	5	9	9					5						9		0	0	0	0	100	0	0	0	0	0	100	0
miR-33a-5p	0	0	1	1	2	9	9					1	1					7	2	0	0	0	0	50	50	0	0	0	0	77.7778	22.2222
miR-23b-5p	0	0	1	2	1	9	9					1	0					4	5	0	0	0	0	100	0	0	0	0	0	44.4444	55.5556
miR-6511a-5p	2	1	0	2	8	4	8	0			7		1	2			0		2	0	0	0	87.5	0	12.5	50	0	0	0	0	50
miR-6840-5p	4	1	1	1	8	8	8	1	2		3	1	1	3	2		1	2	0	12.5	25	0	37.5	12.5	12.5	37.5	25	0	12.5	25	0
miR-2277-3p	2	1	1	1	8	5	8	2	2		1	2	1	1	1		0	1	2	25	25	0	12.5	25	12.5	20	20	0	0	20	40
miR-5699-3p	0	1	1	1	8	2	8				1	5	2				0	1	1	0	0	0	12.5	62.5	25	0	0	0	0	50	50
miR-548e-5p	1	2	1	0	8	3	8		1	3		4			1	0		2		0	12.5	37.5	0	50	0	0	33.3333	0	0	66.6667	0
miR-3064-5p	3	1	1	0	8	6	8	0	1	1		6		2	2	0		2		0	12.5	12.5	0	75	0	33.3333	33.3333	0	0	33.3333	0
miR-1185-2-3p	4	0	1	1	8	2	8	1	2			4	1	2	0			0	0	12.5	25	0	0	50	12.5	100	0	0	0	0	0
miR-1234-3p	6	0	0	1	8	8	8	5	2				1	0	8				0	62.5	25	0	0	0	12.5	0	100	0	0	0	0
miR-3130-5p	5	0	0	0	8	6	8	2	6					0	6					25	75	0	0	0	0	0	100	0	0	0	0
miR-3188	2	0	1	2	8	3	8	0	1			1	6	1	2			0	0	0	12.5	0	0	12.5	75	33.3333	66.6667	0	0	0	0
miR-337-5p	0	0	1	1	8	2	8					6	2					2	0	0	0	0	0	75	25	0	0	0	0	100	0
miR-4466	3	0	0	0	8	0	8	8						0						100	0	0	0	0	0	#DIV/0!	#DIV/0!	#DIV/0!	#DIV/0!	#DIV/0!	#DIV/0!
miR-4707-3p	1	0	1	1	8	1	8	2				6	0	0				0	1	25	0	0	0	75	0	0	0	0	0	0	100
miR-494-5p	0	0	0	1	8	0	8						8						0	0	0	0	0	0	100	#DIV/0!	#DIV/0!	#DIV/0!	#DIV/0!	#DIV/0!	#DIV/0!
miR-5189-5p	1	0	1	3	8	4	8	2				0	6	0				1	3	25	0	0	0	0	75	0	0	0	0	25	75
miR-539-3p	1	0	1	2	8	2	8		1			3	4		0			0	2	0	12.5	0	0	37.5	50	0	0	0	0	0	100
miR-585-3p	1	0	0	0	8	2	8		8						2					0	100	0	0	0	0	0	100	0	0	0	0
miR-598-5p	0	0	1	1	8	3	8					7	1					3	0	0	0	0	0	87.5	12.5	0	0	0	0	100	0
miR-6514-5p	2	0	1	1	8	3	8		3			2	3		1			0	2	0	37.5	0	0	25	37.5	0	33.3333	0	0	0	66.6667
miR-6783-3p	3	1	1	0	8	3	8	4	2		0	2		2	0		1	0		50	25	0	0	25	0	66.6667	0	0	33.3333	0	0
miR-6812-3p	2	0	1	0	8	8	8	7				1		8				0		87.5	0	0	0	12.5	0	100	0	0	0	0	0
miR-6866-5p	0	0	1	2	8	5	8					2	6					0	5	0	0	0	0	25	75	0	0	0	0	0	100
miR-6886-3p	2	0	1	1	8	5	8	1	1			5	1	0	0			4	1	12.5	12.5	0	0	62.5	12.5	0	0	0	0	80	20
miR-770-5p	3	0	1	1	8	0	8	5	1			1	1	0	0			0	0	62.5	12.5	0	0	12.5	12.5	#DIV/0!	#DIV/0!	#DIV/0!	#DIV/0!	#DIV/0!	#DIV/0!
miR-3173-5p	2	0	1	1	7	8	8	1	0			5	1	0	1			7	0	14.2857	0	0	0	71.4286	14.2857	0	12.5	0	0	87.5	0
miR-6810-3p	2	0	0	1	7	8	8	1	6				0	0	7				1	14.2857	85.7143	0	0	0	0	0	87.5	0	0	0	12.5
miR-6513-5p	1	0	1	1	6	8	8		2			4	0		0			5	3	0	33.3333	0	0	66.6667	0	0	0	0	0	62.5	37.5
miR-449a	1	0	1	1	5	8	8	3				2	0	1				5	2	60	0	0	0	40	0	12.5	0	0	0	62.5	25
miR-184	0	0	1	1	0	7	7					0	0					5	2	#DIV/0!	#DIV/0!	#DIV/0!	#DIV/0!	#DIV/0!	#DIV/0!	0	0	0	0	71.4286	28.5714
miR-1322	0	2	0	0	7	0	7				7						0			0	0	0	100	0	0	#DIV/0!	#DIV/0!	#DIV/0!	#DIV/0!	#DIV/0!	#DIV/0!
miR-3918	0	1	1	1	7	3	7				2	4	1				0	3	0	0	0	0	28.5714	57.1429	14.2857	0	0	0	0	100	0
miR-5009-5p	1	1	1	1	7	3	7	1			2	0	4	0			0	1	2	14.2857	0	0	28.5714	0	57.1429	0	0	0	0	33.3333	66.6667
miR-106a-5p	1	0	1	0	7	1	7	3				4		0				1		42.8571	0	0	0	57.1429	0	0	0	0	0	100	0
miR-1262	0	0	1	1	7	6	7					6	1					4	2	0	0	0	0	85.7143	14.2857	0	0	0	0	66.6667	33.3333
miR-1295a	3	0	1	0	7	2	7	0	2			5		2	0			0		0	28.5714	0	0	71.4286	0	100	0	0	0	0	0
miR-19b-1-5p	0	0	1	0	7	2	7					7						2		0	0	0	0	100	0	0	0	0	0	100	0
miR-3175	0	0	1	1	7	4	7					5	2					4	0	0	0	0	0	71.4286	28.5714	0	0	0	0	100	0
miR-3180-5p	0	0	0	2	7	1	7						7						1	0	0	0	0	0	100	0	0	0	0	0	100
miR-3614-5p	1	0	0	1	7	1	7		0				7		1				0	0	0	0	0	0	100	0	100	0	0	0	0
miR-3662	0	0	1	0	7	0	7					7						0		0	0	0	0	100	0	#DIV/0!	#DIV/0!	#DIV/0!	#DIV/0!	#DIV/0!	#DIV/0!
miR-4741	0	0	1	2	7	1	7					6	1					0	1	0	0	0	0	85.7143	14.2857	0	0	0	0	0	100
miR-522-3p	0	0	1	1	7	7	7					1	6					6	1	0	0	0	0	14.2857	85.7143	0	0	0	0	85.7143	14.2857
miR-6786-3p	0	0	1	1	7	5	7					5	2					3	2	0	0	0	0	71.4286	28.5714	0	0	0	0	60	40
miR-6884-3p	1	0	1	1	7	1	7	0				6	1	1				0	0	0	0	0	0	85.7143	14.2857	100	0	0	0	0	0
miR-6895-3p	2	0	1	0	7	7	7	2	4			1		5	2			0		28.5714	57.1429	0	0	14.2857	0	71.4286	28.5714	0	0	0	0
miR-624-5p	0	0	1	1	6	7	7					5	1					5	2	0	0	0	0	83.3333	16.6667	0	0	0	0	71.4286	28.5714
miR-629-3p	0	0	1	1	6	7	7					5	1					7	0	0	0	0	0	83.3333	16.6667	0	0	0	0	100	0
miR-3200-5p	4	0	0	0	5	7	7	1	4					0	7					20	80	0	0	0	0	0	100	0	0	0	0
miR-7854-3p	5	0	1	1	5	7	7	1	4			0	0	1	0			3	3	20	80	0	0	0	0	14.2857	0	0	0	42.8571	42.8571
miR-548at-5p	1	0	1	0	4	7	7	0				4		1				6		0	0	0	0	100	0	14.2857	0	0	0	85.7143	0
miR-129-1-3p	0	0	1	1	3	7	7					1	2					3	4	0	0	0	0	33.3333	66.6667	0	0	0	0	42.8571	57.1429
miR-4667-5p	1	0	1	1	2	7	7		2			0	0		0			2	5	0	100	0	0	0	0	0	0	0	0	28.5714	71.4286
miR-548ah-5p	4	0	1	0	1	7	7	0	0			1		2	5			0		0	0	0	0	100	0	28.5714	71.4286	0	0	0	0
miR-4683	1	0	1	1	0	6	6	0				0	0	2				2	2	#DIV/0!	#DIV/0!	#DIV/0!	#DIV/0!	#DIV/0!	#DIV/0!	33.3333	0	0	0	33.3333	33.3333
miR-6839-5p	0	0	1	1	0	6	6					0	0					3	3	#DIV/0!	#DIV/0!	#DIV/0!	#DIV/0!	#DIV/0!	#DIV/0!	0	0	0	0	50	50
miR-1273d	1	0	1	3	6	5	6	2				2	2	0				2	3	33.3333	0	0	0	33.3333	33.3333	0	0	0	0	40	60
miR-1292-5p	1	0	1	1	6	4	6		2			3	1		0			4	0	0	33.3333	0	0	50	16.6667	0	0	0	0	100	0
miR-194-3p	1	0	1	1	6	6	6	3				3	0	3				2	1	50	0	0	0	50	0	50	0	0	0	33.3333	16.6667
miR-3139	1	0	1	1	6	3	6	2				2	2	0				1	2	33.3333	0	0	0	33.3333	33.3333	0	0	0	0	33.3333	66.6667
miR-329-5p	0	0	1	2	6	0	6					4	2					0	0	0	0	0	0	66.6667	33.3333	#DIV/0!	#DIV/0!	#DIV/0!	#DIV/0!	#DIV/0!	#DIV/0!
miR-3911	3	0	1	2	6	6	6	0				4	2	5				0	1	0	0	0	0	66.6667	33.3333	83.3333	0	0	0	0	16.6667
miR-4286	6	0	0	0	6	2	6	2	4					0	2					33.3333	66.6667	0	0	0	0	0	100	0	0	0	0
miR-4706	0	0	1	2	6	0	6					1	5					0	0	0	0	0	0	16.6667	83.3333	#DIV/0!	#DIV/0!	#DIV/0!	#DIV/0!	#DIV/0!	#DIV/0!
miR-491-3p	1	0	1	1	6	5	6	0				6	0	1				3	1	0	0	0	0	100	0	20	0	0	0	60	20
miR-512-3p	1	0	1	0	6	1	6	2				4		0				1		33.3333	0	0	0	66.6667	0	0	0	0	0	100	0
miR-605-5p	0	0	0	2	6	0	6						6						0	0	0	0	0	0	100	#DIV/0!	#DIV/0!	#DIV/0!	#DIV/0!	#DIV/0!	#DIV/0!
miR-642a-5p	0	0	1	1	6	3	6					4	2					3	0	0	0	0	0	66.6667	33.3333	0	0	0	0	100	0
miR-6502-5p	0	0	1	0	6	3	6					6						3		0	0	0	0	100	0	0	0	0	0	100	0
miR-6787-3p	3	0	0	0	6	6	6	6						6						100	0	0	0	0	0	100	0	0	0	0	0
miR-6797-3p	0	0	1	2	6	1	6					4	2					0	1	0	0	0	0	66.6667	33.3333	0	0	0	0	0	100
miR-6803-3p	2	0	1	0	6	2	6	0	4			2		1	1			0		0	66.6667	0	0	33.3333	0	50	50	0	0	0	0
miR-766-5p	2	0	0	2	5	6	6		4				1		5				1	0	80	0	0	0	20	0	83.3333	0	0	0	16.6667
miR-3145-3p	0	0	1	1	4	6	6					3	1					3	3	0	0	0	0	75	25	0	0	0	0	50	50
miR-6850-3p	1	0	1	0	3	6	6		2			1			2			4		0	66.6667	0	0	33.3333	0	0	33.3333	0	0	66.6667	0
miR-504-5p	1	0	1	2	2	6	6		1			1	0		2			2	2	0	50	0	0	50	0	0	33.3333	0	0	33.3333	33.3333
miR-6818-5p	0	0	1	0	1	6	6					1						6		0	0	0	0	100	0	0	0	0	0	100	0
miR-6880-3p	3	0	0	0	1	6	6	1						6						100	0	0	0	0	0	100	0	0	0	0	0
miR-1233-3p	1	2	0	0	5	2	5	1			4			0			2			20	0	0	80	0	0	0	0	0	100	0	0
miR-6734-5p	2	1	1	0	5	5	5	2	1		2	0		0	0		0	5		40	20	0	40	0	0	0	0	0	0	100	0
miR-486-3p	0	2	1	1	5	5	5			2		1	2			2		2	1	0	0	40	0	20	40	0	0	40	0	40	20
miR-101-5p	0	1	1	1	5	3	5				0	2	3				1	0	2	0	0	0	0	40	60	0	0	0	33.3333	0	66.6667
miR-1285-5p	2	0	1	0	5	2	5	1	2			2		0	0			2		20	40	0	0	40	0	0	0	0	0	100	0
miR-1305	0	0	1	0	5	3	5					5						3		0	0	0	0	100	0	0	0	0	0	100	0
miR-20b-5p	0	0	1	0	5	0	5					5						0		0	0	0	0	100	0	#DIV/0!	#DIV/0!	#DIV/0!	#DIV/0!	#DIV/0!	#DIV/0!
miR-3121-3p	0	0	1	1	5	2	5					2	3					1	1	0	0	0	0	40	60	0	0	0	0	50	50
miR-3162-3p	2	0	1	0	5	1	5	2	2			1		0	0			1		40	40	0	0	20	0	0	0	0	0	100	0
miR-338-3p	1	0	0	1	5	3	5		0				5		2				1	0	0	0	0	0	100	0	66.6667	0	0	0	33.3333
miR-3659	4	0	0	0	5	1	5	3	2					1	0					60	40	0	0	0	0	100	0	0	0	0	0
miR-410-5p	1	0	1	0	5	0	5	2				3		0				0		40	0	0	0	60	0	#DIV/0!	#DIV/0!	#DIV/0!	#DIV/0!	#DIV/0!	#DIV/0!
miR-4634	2	0	0	0	5	3	5	1	4					2	1					20	80	0	0	0	0	66.6667	33.3333	0	0	0	0
miR-4676-3p	2	0	0	1	5	2	5	0	1				4	1	0				1	0	20	0	0	0	80	50	0	0	0	0	50
miR-5001-5p	1	0	1	0	5	1	5	2				3		0				1		40	0	0	0	60	0	0	0	0	0	100	0
miR-516a-5p	1	0	1	2	5	2	5		1			3	1		0			1	1	0	20	0	0	60	20	0	0	0	0	50	50
miR-548ap-5p	1	0	0	0	5	3	5		5						3					0	100	0	0	0	0	0	100	0	0	0	0
miR-548ar-3p	0	1	1	0	5	3	5				0	5					1	2		0	0	0	0	100	0	0	0	0	33.3333	66.6667	0
miR-548b-3p	0	0	1	1	5	0	5					4	1					0	0	0	0	0	0	80	20	#DIV/0!	#DIV/0!	#DIV/0!	#DIV/0!	#DIV/0!	#DIV/0!
miR-548w	0	0	0	1	5	1	5						5						1	0	0	0	0	0	100	0	0	0	0	0	100
miR-6509-3p	0	0	1	0	5	0	5					5						0		0	0	0	0	100	0	#DIV/0!	#DIV/0!	#DIV/0!	#DIV/0!	#DIV/0!	#DIV/0!
miR-655-3p	1	0	1	1	5	2	5		1			3	1		0			2	0	0	20	0	0	60	20	0	0	0	0	100	0
miR-6733-3p	2	1	0	0	5	4	5	5			0			2			2			100	0	0	0	0	0	50	0	0	50	0	0
miR-6868-3p	0	1	1	0	5	3	5				0	5					1	2		0	0	0	0	100	0	0	0	0	33.3333	66.6667	0
miR-7111-3p	2	0	0	0	5	3	5	5						3						100	0	0	0	0	0	100	0	0	0	0	0
miR-3127-3p	1	0	1	2	4	5	5	3				1	0	0				0	5	75	0	0	0	25	0	0	0	0	0	0	100
miR-6505-3p	1	0	1	0	4	5	5	2				2		5				0		50	0	0	0	50	0	100	0	0	0	0	0
miR-6750-3p	2	0	1	0	4	5	5	2				2		5				0		50	0	0	0	50	0	100	0	0	0	0	0
miR-6776-3p	4	0	0	0	4	5	5	4						5						100	0	0	0	0	0	100	0	0	0	0	0
miR-3913-5p	1	0	1	2	3	5	5		0			2	1		1			1	3	0	0	0	0	66.6667	33.3333	0	20	0	0	20	60
miR-5094	2	1	1	1	3	5	5		1	0		2	0		3	1		0	1	0	33.3333	0	0	66.6667	0	0	60	20	0	0	20
miR-6746-3p	1	0	1	0	3	5	5		3			0			4			1		0	100	0	0	0	0	0	80	0	0	20	0
miR-6817-3p	5	0	0	0	3	5	5	3						5						100	0	0	0	0	0	100	0	0	0	0	0
miR-6853-3p	2	0	0	0	3	5	5	3						5						100	0	0	0	0	0	100	0	0	0	0	0
miR-5008-5p	2	0	1	0	2	5	5	1				1		3				2		50	0	0	0	50	0	60	0	0	0	40	0
miR-6770-3p	1	0	1	1	2	5	5	2				0	0	3				1	1	100	0	0	0	0	0	60	0	0	0	20	20
miR-6773-5p	2	0	1	1	2	5	5	0	0			0	2	2	2			1	0	0	0	0	0	0	100	40	40	0	0	20	0
miR-6876-5p	2	0	1	2	2	5	5	0				0	2	2				1	2	0	0	0	0	0	100	40	0	0	0	20	40
miR-223-3p	2	0	1	1	1	5	5		1			0	0		3			1	1	0	100	0	0	0	0	0	60	0	0	20	20
miR-4701-5p	2	0	1	1	1	5	5	0				0	1	4				1	0	0	0	0	0	0	100	80	0	0	0	20	0
miR-513a-5p	2	0	0	0	1	5	5		1						5					0	100	0	0	0	0	0	100	0	0	0	0
miR-1255b-5p	0	0	1	1	0	4	4					0	0					3	1	#DIV/0!	#DIV/0!	#DIV/0!	#DIV/0!	#DIV/0!	#DIV/0!	0	0	0	0	75	25
miR-3115	3	0	0	0	0	4	4	0	0					2	2					#DIV/0!	#DIV/0!	#DIV/0!	#DIV/0!	#DIV/0!	#DIV/0!	50	50	0	0	0	0
miR-3155b	2	0	0	0	0	4	4		0						4					#DIV/0!	#DIV/0!	#DIV/0!	#DIV/0!	#DIV/0!	#DIV/0!	0	100	0	0	0	0
miR-449c-5p	0	0	0	2	0	4	4						0						4	#DIV/0!	#DIV/0!	#DIV/0!	#DIV/0!	#DIV/0!	#DIV/0!	0	0	0	0	0	100
miR-4665-5p	1	0	1	1	0	4	4	0				0	0	1				1	2	#DIV/0!	#DIV/0!	#DIV/0!	#DIV/0!	#DIV/0!	#DIV/0!	25	0	0	0	25	50
miR-4742-5p	1	1	0	1	0	4	4		0		0		0		2		1		1	#DIV/0!	#DIV/0!	#DIV/0!	#DIV/0!	#DIV/0!	#DIV/0!	0	50	0	25	0	25
miR-4751	1	0	1	0	0	4	4		0			0			3			1		#DIV/0!	#DIV/0!	#DIV/0!	#DIV/0!	#DIV/0!	#DIV/0!	0	75	0	0	25	0
miR-509-5p	1	0	0	0	0	4	4		0						4					#DIV/0!	#DIV/0!	#DIV/0!	#DIV/0!	#DIV/0!	#DIV/0!	0	100	0	0	0	0
miR-6748-3p	2	0	0	0	0	4	4	0	0					1	3					#DIV/0!	#DIV/0!	#DIV/0!	#DIV/0!	#DIV/0!	#DIV/0!	25	75	0	0	0	0
miR-6811-5p	0	1	0	0	0	4	4				0						4			#DIV/0!	#DIV/0!	#DIV/0!	#DIV/0!	#DIV/0!	#DIV/0!	0	0	0	100	0	0
miR-6864-5p	1	0	1	0	0	4	4		0			0			1			3		#DIV/0!	#DIV/0!	#DIV/0!	#DIV/0!	#DIV/0!	#DIV/0!	0	25	0	0	75	0
miR-1915-5p	0	1	0	0	4	0	4				4						0			0	0	0	100	0	0	#DIV/0!	#DIV/0!	#DIV/0!	#DIV/0!	#DIV/0!	#DIV/0!
miR-6795-3p	3	1	0	0	4	4	4	1			3			3			1			25	0	0	75	0	0	75	0	0	25	0	0
miR-6777-5p	2	1	1	2	3	4	4	1	0		1	1	0	0	2		0	0	2	33.3333	0	0	33.3333	33.3333	0	0	50	0	0	0	50
miR-616-3p	1	1	1	1	4	3	4	0			1	1	2	1			0	0	2	0	0	0	25	25	50	33.3333	0	0	0	0	66.6667
miR-1272	0	0	1	0	4	0	4					4						0		0	0	0	0	100	0	#DIV/0!	#DIV/0!	#DIV/0!	#DIV/0!	#DIV/0!	#DIV/0!
miR-154-3p	1	0	1	0	4	1	4	1				3		0				1		25	0	0	0	75	0	0	0	0	0	100	0
miR-3150a-5p	0	1	1	1	4	4	4				0	2	2				1	2	1	0	0	0	0	50	50	0	0	0	25	50	25
miR-3158-5p	0	1	0	1	4	3	4				0		4				1		2	0	0	0	0	0	100	0	0	0	33.3333	0	66.6667
miR-3166	1	0	1	1	4	1	4	0				1	3	1				0	0	0	0	0	0	25	75	100	0	0	0	0	0
miR-3173-3p	3	0	0	0	4	0	4	4						0						100	0	0	0	0	0	#DIV/0!	#DIV/0!	#DIV/0!	#DIV/0!	#DIV/0!	#DIV/0!
miR-3177-5p	2	0	1	0	4	2	4		3			1			2			0		0	75	0	0	25	0	0	100	0	0	0	0
miR-323a-5p	0	0	1	2	4	1	4					1	3					0	1	0	0	0	0	25	75	0	0	0	0	0	100
miR-3936	1	0	1	0	4	2	4		2			2			0			2		0	50	0	0	50	0	0	0	0	0	100	0
miR-4431	1	0	0	1	4	0	4		2				2		0				0	0	50	0	0	0	50	#DIV/0!	#DIV/0!	#DIV/0!	#DIV/0!	#DIV/0!	#DIV/0!
miR-4517	1	0	0	0	4	3	4		4						3					0	100	0	0	0	0	0	100	0	0	0	0
miR-4524a-3p	1	0	1	0	4	2	4	0				4		2				0		0	0	0	0	100	0	100	0	0	0	0	0
miR-4642	0	0	1	2	4	0	4					2	2					0	0	0	0	0	0	50	50	#DIV/0!	#DIV/0!	#DIV/0!	#DIV/0!	#DIV/0!	#DIV/0!
miR-4645-3p	0	0	1	1	4	4	4					0	4					1	3	0	0	0	0	0	100	0	0	0	0	25	75
miR-4660	0	0	1	1	4	3	4					4	0					1	2	0	0	0	0	100	0	0	0	0	0	33.3333	66.6667
miR-4677-5p	0	0	0	2	4	2	4						4						2	0	0	0	0	0	100	0	0	0	0	0	100
miR-4725-3p	1	0	1	0	4	2	4		3			1			0			2		0	75	0	0	25	0	0	0	0	0	100	0
miR-4749-3p	3	0	0	0	4	1	4	4						1						100	0	0	0	0	0	100	0	0	0	0	0
miR-4750-5p	2	0	0	0	4	0	4	4						0						100	0	0	0	0	0	#DIV/0!	#DIV/0!	#DIV/0!	#DIV/0!	#DIV/0!	#DIV/0!
miR-4761-3p	0	0	1	1	4	4	4					3	1					0	4	0	0	0	0	75	25	0	0	0	0	0	100
miR-548aq-5p	0	0	1	0	4	2	4					4						2		0	0	0	0	100	0	0	0	0	0	100	0
miR-548ay-3p	0	0	1	1	4	3	4					1	3					3	0	0	0	0	0	25	75	0	0	0	0	100	0
miR-5696	0	0	1	0	4	3	4					4						3		0	0	0	0	100	0	0	0	0	0	100	0
miR-5706	0	0	1	0	4	1	4					4						1		0	0	0	0	100	0	0	0	0	0	100	0
miR-6509-5p	1	0	1	0	4	1	4		1			3			0			1		0	25	0	0	75	0	0	0	0	0	100	0
miR-656-3p	0	0	1	0	4	2	4					4						2		0	0	0	0	100	0	0	0	0	0	100	0
miR-6721-5p	3	0	1	0	4	4	4	2	0			2		2	1			1		50	0	0	0	50	0	50	25	0	0	25	0
miR-6862-5p	1	0	1	2	4	1	4	1				2	1	0				0	1	25	0	0	0	50	25	0	0	0	0	0	100
miR-943	2	0	0	0	4	4	4	4						4						100	0	0	0	0	0	100	0	0	0	0	0
miR-1185-5p	1	0	1	0	3	4	4		1			2			3			1		0	33.3333	0	0	66.6667	0	0	75	0	0	25	0
miR-3136-5p	0	0	1	3	3	4	4					1	2					1	3	0	0	0	0	33.3333	66.6667	0	0	0	0	25	75
miR-3157-5p	0	0	1	1	3	4	4					1	2					4	0	0	0	0	0	33.3333	66.6667	0	0	0	0	100	0
miR-3187-5p	0	0	1	1	3	4	4					1	2					4	0	0	0	0	0	33.3333	66.6667	0	0	0	0	100	0
miR-3613-5p	0	0	1	1	3	4	4					1	2					4	0	0	0	0	0	33.3333	66.6667	0	0	0	0	100	0
miR-3912-3p	2	0	1	0	3	4	4		2			1			4			0		0	66.6667	0	0	33.3333	0	0	100	0	0	0	0
miR-4479	3	0	1	1	3	4	4	1	1			1	0	1	0			0	3	33.3333	33.3333	0	0	33.3333	0	25	0	0	0	0	75
miR-219b-5p	1	0	1	0	2	4	4	1				1		1				3		50	0	0	0	50	0	25	0	0	0	75	0
miR-4461	3	0	1	0	2	4	4	1	1			0		0	3			1		50	50	0	0	0	0	0	75	0	0	25	0
miR-4767	0	1	0	2	2	4	4				0		2				1		3	0	0	0	0	0	100	0	0	0	25	0	75
miR-3609	0	0	0	1	1	4	4						1						4	0	0	0	0	0	100	0	0	0	0	0	100
miR-548v	1	0	1	0	1	4	4	0				1		1				3		0	0	0	0	100	0	25	0	0	0	75	0
miR-5583-3p	2	0	1	0	1	4	4	0				1		4				0		0	0	0	0	100	0	100	0	0	0	0	0
miR-6807-5p	0	0	1	1	1	4	4					1	0					3	1	0	0	0	0	100	0	0	0	0	0	75	25
miR-3193	1	0	1	0	0	3	3	0				0		1				2		#DIV/0!	#DIV/0!	#DIV/0!	#DIV/0!	#DIV/0!	#DIV/0!	33.3333	0	0	0	66.6667	0
miR-33b-5p	1	0	1	1	0	3	3		0			0	0		1			1	1	#DIV/0!	#DIV/0!	#DIV/0!	#DIV/0!	#DIV/0!	#DIV/0!	0	33.3333	0	0	33.3333	33.3333
miR-4654	3	0	0	0	0	3	3	0	0					2	1					#DIV/0!	#DIV/0!	#DIV/0!	#DIV/0!	#DIV/0!	#DIV/0!	66.6667	33.3333	0	0	0	0
miR-4688	2	0	0	1	0	3	3	0					0	2					1	#DIV/0!	#DIV/0!	#DIV/0!	#DIV/0!	#DIV/0!	#DIV/0!	66.6667	0	0	0	0	33.3333
miR-4747-5p	1	0	0	0	0	3	3	0						3						#DIV/0!	#DIV/0!	#DIV/0!	#DIV/0!	#DIV/0!	#DIV/0!	100	0	0	0	0	0
miR-504-3p	0	0	1	0	0	3	3					0						3		#DIV/0!	#DIV/0!	#DIV/0!	#DIV/0!	#DIV/0!	#DIV/0!	0	0	0	0	100	0
miR-548n	0	0	1	0	0	3	3					0						3		#DIV/0!	#DIV/0!	#DIV/0!	#DIV/0!	#DIV/0!	#DIV/0!	0	0	0	0	100	0
miR-590-5p	0	1	0	1	0	3	3				0		0				1		2	#DIV/0!	#DIV/0!	#DIV/0!	#DIV/0!	#DIV/0!	#DIV/0!	0	0	0	33.3333	0	66.6667
miR-6501-5p	1	0	0	1	0	3	3	0					0	1					2	#DIV/0!	#DIV/0!	#DIV/0!	#DIV/0!	#DIV/0!	#DIV/0!	33.3333	0	0	0	0	66.6667
miR-6791-5p	1	0	0	0	0	3	3	0						3						#DIV/0!	#DIV/0!	#DIV/0!	#DIV/0!	#DIV/0!	#DIV/0!	100	0	0	0	0	0
miR-6818-3p	1	1	0	0	0	3	3	0			0			1			2			#DIV/0!	#DIV/0!	#DIV/0!	#DIV/0!	#DIV/0!	#DIV/0!	33.3333	0	0	66.6667	0	0
miR-6845-5p	1	1	0	0	0	3	3		0		0				1		2			#DIV/0!	#DIV/0!	#DIV/0!	#DIV/0!	#DIV/0!	#DIV/0!	0	33.3333	0	66.6667	0	0
miR-6867-5p	0	0	1	1	0	3	3					0	0					2	1	#DIV/0!	#DIV/0!	#DIV/0!	#DIV/0!	#DIV/0!	#DIV/0!	0	0	0	0	66.6667	33.3333
miR-7851-3p	1	0	0	0	0	3	3	0						3						#DIV/0!	#DIV/0!	#DIV/0!	#DIV/0!	#DIV/0!	#DIV/0!	100	0	0	0	0	0
miR-3908	0	2	0	0	3	0	3				3						0			0	0	0	100	0	0	#DIV/0!	#DIV/0!	#DIV/0!	#DIV/0!	#DIV/0!	#DIV/0!
miR-6883-3p	0	1	1	1	2	3	3				2	0	0				0	2	1	0	0	0	100	0	0	0	0	0	0	66.6667	33.3333
miR-182-3p	0	1	0	1	1	3	3				1		0				2		1	0	0	0	100	0	0	0	0	0	66.6667	0	33.3333
miR-4423-3p	0	1	1	0	1	3	3				1	0					2	1		0	0	0	100	0	0	0	0	0	66.6667	33.3333	0
miR-5187-5p	0	1	1	0	1	3	3				1	0					0	3		0	0	0	100	0	0	0	0	0	0	100	0
miR-3179	0	1	0	1	3	0	3				2		1				0		0	0	0	0	66.6667	0	33.3333	#DIV/0!	#DIV/0!	#DIV/0!	#DIV/0!	#DIV/0!	#DIV/0!
miR-6802-3p	1	1	0	0	2	3	3	1			1			3			0			50	0	0	50	0	0	100	0	0	0	0	0
miR-3074-3p	0	1	0	2	3	1	3				1		2				0		1	0	0	0	33.3333	0	66.6667	0	0	0	0	0	100
miR-3181	2	1	0	0	3	2	3	1	1		1			2	0		0			33.3333	33.3333	0	33.3333	0	0	100	0	0	0	0	0
miR-3682-3p	1	1	1	0	3	0	3		1		1	1			0		0	0		0	33.3333	0	33.3333	33.3333	0	#DIV/0!	#DIV/0!	#DIV/0!	#DIV/0!	#DIV/0!	#DIV/0!
miR-4712-3p	2	1	0	0	3	2	3	0	2		1			1	0		1			0	66.6667	0	33.3333	0	0	50	0	0	50	0	0
miR-6881-3p	0	1	1	0	3	3	3				1	2					2	1		0	0	0	33.3333	66.6667	0	0	0	0	66.6667	33.3333	0
miR-4443	1	1	0	0	1	3	3	0		1				1		2				0	0	100	0	0	0	33.3333	0	66.6667	0	0	0
miR-103a-2-5p	1	0	1	0	3	0	3		1			2			0			0		0	33.3333	0	0	66.6667	0	#DIV/0!	#DIV/0!	#DIV/0!	#DIV/0!	#DIV/0!	#DIV/0!
miR-1180-5p	0	0	1	1	3	1	3					2	1					0	1	0	0	0	0	66.6667	33.3333	0	0	0	0	0	100
miR-129-2-3p	0	0	1	0	3	0	3					3						0		0	0	0	0	100	0	#DIV/0!	#DIV/0!	#DIV/0!	#DIV/0!	#DIV/0!	#DIV/0!
miR-133a-3p	2	0	0	0	3	0	3	1	2					0	0					33.3333	66.6667	0	0	0	0	#DIV/0!	#DIV/0!	#DIV/0!	#DIV/0!	#DIV/0!	#DIV/0!
miR-135a-5p	0	0	1	1	3	1	3					3	0					0	1	0	0	0	0	100	0	0	0	0	0	0	100
miR-145-3p	0	0	0	2	3	0	3						3						0	0	0	0	0	0	100	#DIV/0!	#DIV/0!	#DIV/0!	#DIV/0!	#DIV/0!	#DIV/0!
miR-1909-3p	2	0	0	1	3	0	3	1	1				1	0	0				0	33.3333	33.3333	0	0	0	33.3333	#DIV/0!	#DIV/0!	#DIV/0!	#DIV/0!	#DIV/0!	#DIV/0!
miR-2276-3p	0	0	1	1	3	2	3					2	1					1	1	0	0	0	0	66.6667	33.3333	0	0	0	0	50	50
miR-3117-3p	2	0	0	0	3	0	3	1	2					0	0					33.3333	66.6667	0	0	0	0	#DIV/0!	#DIV/0!	#DIV/0!	#DIV/0!	#DIV/0!	#DIV/0!
miR-3129-3p	0	0	1	0	3	0	3					3						0		0	0	0	0	100	0	#DIV/0!	#DIV/0!	#DIV/0!	#DIV/0!	#DIV/0!	#DIV/0!
miR-3141	1	0	0	0	3	0	3		3						0					0	100	0	0	0	0	#DIV/0!	#DIV/0!	#DIV/0!	#DIV/0!	#DIV/0!	#DIV/0!
miR-3155a	2	0	0	1	3	1	3		3				0		0				1	0	100	0	0	0	0	0	0	0	0	0	100
miR-3194-5p	2	0	1	0	3	2	3	1	1			1		0	2			0		33.3333	33.3333	0	0	33.3333	0	0	100	0	0	0	0
miR-3690	1	0	1	1	3	1	3		1			1	1		0			1	0	0	33.3333	0	0	33.3333	33.3333	0	0	0	0	100	0
miR-376b-3p	0	0	1	1	3	0	3					2	1					0	0	0	0	0	0	66.6667	33.3333	#DIV/0!	#DIV/0!	#DIV/0!	#DIV/0!	#DIV/0!	#DIV/0!
miR-378e	3	0	0	0	3	3	3	3						3						100	0	0	0	0	0	100	0	0	0	0	0
miR-4446-5p	1	0	1	1	3	1	3		0			2	1		1			0	0	0	0	0	0	66.6667	33.3333	0	100	0	0	0	0
miR-450b-5p	0	0	0	1	3	0	3						3						0	0	0	0	0	0	100	#DIV/0!	#DIV/0!	#DIV/0!	#DIV/0!	#DIV/0!	#DIV/0!
miR-4687-3p	2	0	1	0	3	0	3	1	1			1		0	0			0		33.3333	33.3333	0	0	33.3333	0	#DIV/0!	#DIV/0!	#DIV/0!	#DIV/0!	#DIV/0!	#DIV/0!
miR-4709-5p	2	0	1	1	3	2	3	1	1			0	1	0	0			2	0	33.3333	33.3333	0	0	0	33.3333	0	0	0	0	100	0
miR-4714-3p	0	0	1	0	3	2	3					3						2		0	0	0	0	100	0	0	0	0	0	100	0
miR-4721	1	0	0	0	3	0	3	3						0						100	0	0	0	0	0	#DIV/0!	#DIV/0!	#DIV/0!	#DIV/0!	#DIV/0!	#DIV/0!
miR-4728-5p	0	0	1	2	3	1	3					1	2					0	1	0	0	0	0	33.3333	66.6667	0	0	0	0	0	100
miR-4753-5p	2	0	0	1	3	1	3	2	1				0	0	0				1	66.6667	33.3333	0	0	0	0	0	0	0	0	0	100
miR-4755-3p	1	0	0	0	3	0	3		3						0					0	100	0	0	0	0	#DIV/0!	#DIV/0!	#DIV/0!	#DIV/0!	#DIV/0!	#DIV/0!
miR-487b-5p	0	0	1	1	3	0	3					2	1					0	0	0	0	0	0	66.6667	33.3333	#DIV/0!	#DIV/0!	#DIV/0!	#DIV/0!	#DIV/0!	#DIV/0!
miR-5000-3p	0	0	1	1	3	3	3					0	3					1	2	0	0	0	0	0	100	0	0	0	0	33.3333	66.6667
miR-5003-3p	1	0	1	0	3	0	3	2				1		0				0		66.6667	0	0	0	33.3333	0	#DIV/0!	#DIV/0!	#DIV/0!	#DIV/0!	#DIV/0!	#DIV/0!
miR-5006-3p	3	0	0	0	3	1	3	3						1						100	0	0	0	0	0	100	0	0	0	0	0
miR-518e-3p	0	0	1	0	3	0	3					3						0		0	0	0	0	100	0	#DIV/0!	#DIV/0!	#DIV/0!	#DIV/0!	#DIV/0!	#DIV/0!
miR-548f-5p	0	0	1	0	3	1	3					3						1		0	0	0	0	100	0	0	0	0	0	100	0
miR-556-3p	0	0	0	2	3	1	3						3						1	0	0	0	0	0	100	0	0	0	0	0	100
miR-580-3p	1	1	1	0	3	1	3	1			0	2		0			1	0		33.3333	0	0	0	66.6667	0	0	0	0	100	0	0
miR-6515-5p	0	0	1	1	3	3	3					3	0					1	2	0	0	0	0	100	0	0	0	0	0	33.3333	66.6667
miR-6726-3p	3	0	0	0	3	1	3	3						1						100	0	0	0	0	0	100	0	0	0	0	0
miR-6729-3p	1	0	0	0	3	1	3	3						1						100	0	0	0	0	0	100	0	0	0	0	0
miR-675-3p	2	0	0	0	3	0	3		3						0					0	100	0	0	0	0	#DIV/0!	#DIV/0!	#DIV/0!	#DIV/0!	#DIV/0!	#DIV/0!
miR-675-5p	2	0	0	0	3	0	3	3						0						100	0	0	0	0	0	#DIV/0!	#DIV/0!	#DIV/0!	#DIV/0!	#DIV/0!	#DIV/0!
miR-6753-3p	1	0	0	2	3	3	3	3					0	0					3	100	0	0	0	0	0	0	0	0	0	0	100
miR-676-5p	0	0	1	0	3	0	3					3						0		0	0	0	0	100	0	#DIV/0!	#DIV/0!	#DIV/0!	#DIV/0!	#DIV/0!	#DIV/0!
miR-6766-3p	1	0	0	1	3	3	3	0					3	1					2	0	0	0	0	0	100	33.3333	0	0	0	0	66.6667
miR-6791-3p	1	0	0	0	3	2	3	3						2						100	0	0	0	0	0	100	0	0	0	0	0
miR-6793-3p	2	0	0	0	3	1	3	3						1						100	0	0	0	0	0	100	0	0	0	0	0
miR-6824-3p	3	1	0	0	3	3	3	2	1		0			0	2		1			66.6667	33.3333	0	0	0	0	0	66.6667	0	33.3333	0	0
miR-6827-5p	2	0	0	0	3	0	3	2	1					0	0					66.6667	33.3333	0	0	0	0	#DIV/0!	#DIV/0!	#DIV/0!	#DIV/0!	#DIV/0!	#DIV/0!
miR-6829-5p	1	0	0	0	3	1	3		3						1					0	100	0	0	0	0	0	100	0	0	0	0
miR-6850-5p	1	0	0	1	3	2	3	3					0	1					1	100	0	0	0	0	0	50	0	0	0	0	50
miR-6870-3p	1	0	0	0	3	1	3	3						1						100	0	0	0	0	0	100	0	0	0	0	0
miR-6873-3p	1	0	0	1	3	2	3	2					1	2					0	66.6667	0	0	0	0	33.3333	100	0	0	0	0	0
miR-6885-3p	4	0	1	0	3	3	3	1				2		3				0		33.3333	0	0	0	66.6667	0	100	0	0	0	0	0
miR-6892-5p	3	0	1	0	3	1	3	2				1		1				0		66.6667	0	0	0	33.3333	0	100	0	0	0	0	0
miR-7703	0	0	1	1	3	0	3					1	2					0	0	0	0	0	0	33.3333	66.6667	#DIV/0!	#DIV/0!	#DIV/0!	#DIV/0!	#DIV/0!	#DIV/0!
miR-98-3p	1	0	1	1	3	3	3		1			1	1		0			0	3	0	33.3333	0	0	33.3333	33.3333	0	0	0	0	0	100
miR-1278	0	0	1	2	2	3	3					1	1					0	3	0	0	0	0	50	50	0	0	0	0	0	100
miR-3133	0	0	1	1	2	3	3					2	0					2	1	0	0	0	0	100	0	0	0	0	0	66.6667	33.3333
miR-3664-3p	2	0	1	0	2	3	3	0	0			2		1	2			0		0	0	0	0	100	0	33.3333	66.6667	0	0	0	0
miR-4523	1	0	1	0	2	3	3	2				0		1				2		100	0	0	0	0	0	33.3333	0	0	0	66.6667	0
miR-4766-5p	1	0	0	0	2	3	3		2						3					0	100	0	0	0	0	0	100	0	0	0	0
miR-642b-5p	0	1	1	0	2	3	3			0		2				1		2		0	0	0	0	100	0	0	0	33.3333	0	66.6667	0
miR-6764-3p	0	0	1	0	2	3	3					2						3		0	0	0	0	100	0	0	0	0	0	100	0
miR-6860	3	0	1	0	2	3	3	2				0		2				1		100	0	0	0	0	0	66.6667	0	0	0	33.3333	0
miR-934	3	0	0	0	2	3	3	2						3						100	0	0	0	0	0	100	0	0	0	0	0
miR-4690-3p	4	0	0	0	1	3	3	0	1					3	0					0	100	0	0	0	0	100	0	0	0	0	0
miR-6731-3p	2	0	1	0	1	3	3	0				1		3				0		0	0	0	0	100	0	100	0	0	0	0	0
miR-6783-5p	2	0	1	0	1	3	3	1	0			0		1	1			1		100	0	0	0	0	0	33.3333	33.3333	0	0	33.3333	0
miR-6888-3p	2	0	0	0	1	3	3	1						3						100	0	0	0	0	0	100	0	0	0	0	0
miR-7845-5p	3	0	0	0	1	3	3	1	0					1	2					100	0	0	0	0	0	33.3333	66.6667	0	0	0	0
miR-937-5p	2	0	0	0	1	3	3		1						3					0	100	0	0	0	0	0	100	0	0	0	0
miR-942-3p	0	0	1	0	1	3	3					1						3		0	0	0	0	100	0	0	0	0	0	100	0
miR-3656	0	1	0	0	0	2	2			0						2				#DIV/0!	#DIV/0!	#DIV/0!	#DIV/0!	#DIV/0!	#DIV/0!	0	0	100	0	0	0
miR-3691-3p	1	0	0	1	0	2	2	0					0	1					1	#DIV/0!	#DIV/0!	#DIV/0!	#DIV/0!	#DIV/0!	#DIV/0!	50	0	0	0	0	50
miR-3913-3p	0	1	1	0	0	2	2				0	0					1	1		#DIV/0!	#DIV/0!	#DIV/0!	#DIV/0!	#DIV/0!	#DIV/0!	0	0	0	50	50	0
miR-3942-3p	1	0	0	0	0	2	2		0						2					#DIV/0!	#DIV/0!	#DIV/0!	#DIV/0!	#DIV/0!	#DIV/0!	0	100	0	0	0	0
miR-4450	0	0	1	0	0	2	2					0						2		#DIV/0!	#DIV/0!	#DIV/0!	#DIV/0!	#DIV/0!	#DIV/0!	0	0	0	0	100	0
miR-4454	0	1	0	0	0	2	2				0						2			#DIV/0!	#DIV/0!	#DIV/0!	#DIV/0!	#DIV/0!	#DIV/0!	0	0	0	100	0	0
miR-4638-5p	0	0	1	0	0	2	2					0						2		#DIV/0!	#DIV/0!	#DIV/0!	#DIV/0!	#DIV/0!	#DIV/0!	0	0	0	0	100	0
miR-4722-5p	1	0	0	0	0	2	2	0						2						#DIV/0!	#DIV/0!	#DIV/0!	#DIV/0!	#DIV/0!	#DIV/0!	100	0	0	0	0	0
miR-4747-3p	2	0	0	0	0	2	2	0						2						#DIV/0!	#DIV/0!	#DIV/0!	#DIV/0!	#DIV/0!	#DIV/0!	100	0	0	0	0	0
miR-4754	0	0	1	0	0	2	2					0						2		#DIV/0!	#DIV/0!	#DIV/0!	#DIV/0!	#DIV/0!	#DIV/0!	0	0	0	0	100	0
miR-4773	1	0	0	0	0	2	2	0						2						#DIV/0!	#DIV/0!	#DIV/0!	#DIV/0!	#DIV/0!	#DIV/0!	100	0	0	0	0	0
miR-4795-5p	0	1	0	0	0	2	2				0						2			#DIV/0!	#DIV/0!	#DIV/0!	#DIV/0!	#DIV/0!	#DIV/0!	0	0	0	100	0	0
miR-502-5p	0	1	0	0	0	2	2				0						2			#DIV/0!	#DIV/0!	#DIV/0!	#DIV/0!	#DIV/0!	#DIV/0!	0	0	0	100	0	0
miR-548az-5p	1	0	0	0	0	2	2		0						2					#DIV/0!	#DIV/0!	#DIV/0!	#DIV/0!	#DIV/0!	#DIV/0!	0	100	0	0	0	0
miR-548d-5p	0	0	1	0	0	2	2					0						2		#DIV/0!	#DIV/0!	#DIV/0!	#DIV/0!	#DIV/0!	#DIV/0!	0	0	0	0	100	0
miR-550b-3p	0	1	0	0	0	2	2			0						2				#DIV/0!	#DIV/0!	#DIV/0!	#DIV/0!	#DIV/0!	#DIV/0!	0	0	100	0	0	0
miR-551a	0	0	0	1	0	2	2						0						2	#DIV/0!	#DIV/0!	#DIV/0!	#DIV/0!	#DIV/0!	#DIV/0!	0	0	0	0	0	100
miR-619-5p	1	0	0	0	0	2	2		0						2					#DIV/0!	#DIV/0!	#DIV/0!	#DIV/0!	#DIV/0!	#DIV/0!	0	100	0	0	0	0
miR-6508-3p	0	0	1	0	0	2	2					0						2		#DIV/0!	#DIV/0!	#DIV/0!	#DIV/0!	#DIV/0!	#DIV/0!	0	0	0	0	100	0
miR-6754-5p	1	0	0	0	0	2	2	0						2						#DIV/0!	#DIV/0!	#DIV/0!	#DIV/0!	#DIV/0!	#DIV/0!	100	0	0	0	0	0
miR-6757-3p	1	0	0	0	0	2	2	0						2						#DIV/0!	#DIV/0!	#DIV/0!	#DIV/0!	#DIV/0!	#DIV/0!	100	0	0	0	0	0
miR-6797-5p	1	0	0	1	0	2	2	0					0	1					1	#DIV/0!	#DIV/0!	#DIV/0!	#DIV/0!	#DIV/0!	#DIV/0!	50	0	0	0	0	50
miR-6820-5p	2	0	0	0	0	2	2	0	0					1	1					#DIV/0!	#DIV/0!	#DIV/0!	#DIV/0!	#DIV/0!	#DIV/0!	50	50	0	0	0	0
miR-6882-3p	0	0	0	1	0	2	2						0						2	#DIV/0!	#DIV/0!	#DIV/0!	#DIV/0!	#DIV/0!	#DIV/0!	0	0	0	0	0	100
miR-6882-5p	1	0	1	0	0	2	2		0			0			1			1		#DIV/0!	#DIV/0!	#DIV/0!	#DIV/0!	#DIV/0!	#DIV/0!	0	50	0	0	50	0
miR-6887-5p	0	0	1	1	0	2	2					0	0					1	1	#DIV/0!	#DIV/0!	#DIV/0!	#DIV/0!	#DIV/0!	#DIV/0!	0	0	0	0	50	50
miR-6889-5p	0	0	1	0	0	2	2					0						2		#DIV/0!	#DIV/0!	#DIV/0!	#DIV/0!	#DIV/0!	#DIV/0!	0	0	0	0	100	0
miR-7156-5p	0	0	1	0	0	2	2					0						2		#DIV/0!	#DIV/0!	#DIV/0!	#DIV/0!	#DIV/0!	#DIV/0!	0	0	0	0	100	0
miR-7844-5p	0	0	0	1	0	2	2						0						2	#DIV/0!	#DIV/0!	#DIV/0!	#DIV/0!	#DIV/0!	#DIV/0!	0	0	0	0	0	100
miR-1288-5p	0	1	0	0	2	1	2				2						1			0	0	0	100	0	0	0	0	0	100	0	0
miR-149-3p	0	1	0	0	2	0	2				2						0			0	0	0	100	0	0	#DIV/0!	#DIV/0!	#DIV/0!	#DIV/0!	#DIV/0!	#DIV/0!
miR-500b-3p	0	2	0	0	2	2	2				2						2			0	0	0	100	0	0	0	0	0	100	0	0
miR-3653	0	1	0	0	1	2	2				1						2			0	0	0	100	0	0	0	0	0	100	0	0
miR-3687	1	1	1	0	1	2	2		0		1	0			1		0	1		0	0	0	100	0	0	0	50	0	0	50	0
miR-4635	1	1	1	0	1	2	2		0		1	0			1		0	1		0	0	0	100	0	0	0	50	0	0	50	0
miR-549a	0	1	0	0	1	2	2				1						2			0	0	0	100	0	0	0	0	0	100	0	0
miR-3685	0	1	1	0	2	2	2				1	1					0	2		0	0	0	50	50	0	0	0	0	0	100	0
miR-4436b-3p	1	1	0	1	2	1	2	0			1		1	1			0		0	0	0	0	50	0	50	100	0	0	0	0	0
miR-6865-5p	0	1	0	2	2	1	2				1		1				0		1	0	0	0	50	0	50	0	0	0	0	0	100
miR-6871-5p	0	1	1	0	2	1	2				1	1					0	1		0	0	0	50	50	0	0	0	0	0	100	0
miR-7111-5p	1	1	1	0	2	1	2		1		1	0			0		0	1		0	50	0	50	0	0	0	0	0	0	100	0
let-7f-2-3p	0	0	0	2	2	1	2						2						1	0	0	0	0	0	100	0	0	0	0	0	100
miR-1178-3p	0	0	1	0	2	0	2					2						0		0	0	0	0	100	0	#DIV/0!	#DIV/0!	#DIV/0!	#DIV/0!	#DIV/0!	#DIV/0!
miR-1243	0	0	0	1	2	0	2						2						0	0	0	0	0	0	100	#DIV/0!	#DIV/0!	#DIV/0!	#DIV/0!	#DIV/0!	#DIV/0!
miR-1292-3p	1	0	0	0	2	0	2		2						0					0	100	0	0	0	0	#DIV/0!	#DIV/0!	#DIV/0!	#DIV/0!	#DIV/0!	#DIV/0!
miR-1343-5p	1	0	1	0	2	1	2	1				1		1				0		50	0	0	0	50	0	100	0	0	0	0	0
miR-139-3p	0	0	1	1	2	1	2					2	0					0	1	0	0	0	0	100	0	0	0	0	0	0	100
miR-146a-3p	0	0	0	1	2	1	2						2						1	0	0	0	0	0	100	0	0	0	0	0	100
miR-1913	1	0	1	0	2	0	2	1				1		0				0		50	0	0	0	50	0	#DIV/0!	#DIV/0!	#DIV/0!	#DIV/0!	#DIV/0!	#DIV/0!
miR-218-2-3p	0	0	1	1	2	0	2					1	1					0	0	0	0	0	0	50	50	#DIV/0!	#DIV/0!	#DIV/0!	#DIV/0!	#DIV/0!	#DIV/0!
miR-219a-5p	1	0	0	0	2	0	2		2						0					0	100	0	0	0	0	#DIV/0!	#DIV/0!	#DIV/0!	#DIV/0!	#DIV/0!	#DIV/0!
miR-3122	1	0	0	1	2	0	2		1				1		0				0	0	50	0	0	0	50	#DIV/0!	#DIV/0!	#DIV/0!	#DIV/0!	#DIV/0!	#DIV/0!
miR-3124-5p	2	0	1	0	2	1	2	1	1			0		0	0			1		50	50	0	0	0	0	0	0	0	0	100	0
miR-3129-5p	0	0	0	1	2	1	2						2						1	0	0	0	0	0	100	0	0	0	0	0	100
miR-3164	1	0	0	1	2	2	2	2					0	0					2	100	0	0	0	0	0	0	0	0	0	0	100
miR-3183	2	0	0	0	2	0	2	2						0						100	0	0	0	0	0	#DIV/0!	#DIV/0!	#DIV/0!	#DIV/0!	#DIV/0!	#DIV/0!
miR-3192-5p	0	0	1	0	2	0	2					2						0		0	0	0	0	100	0	#DIV/0!	#DIV/0!	#DIV/0!	#DIV/0!	#DIV/0!	#DIV/0!
miR-377-3p	0	0	1	0	2	1	2					2						1		0	0	0	0	100	0	0	0	0	0	100	0
miR-4477b	0	0	1	0	2	2	2					2						2		0	0	0	0	100	0	0	0	0	0	100	0
miR-4504	1	0	1	0	2	0	2		1			1			0			0		0	50	0	0	50	0	#DIV/0!	#DIV/0!	#DIV/0!	#DIV/0!	#DIV/0!	#DIV/0!
miR-4646-3p	1	0	1	0	2	0	2	1				1		0				0		50	0	0	0	50	0	#DIV/0!	#DIV/0!	#DIV/0!	#DIV/0!	#DIV/0!	#DIV/0!
miR-4647	1	0	1	0	2	2	2		1			1			0			2		0	50	0	0	50	0	0	0	0	0	100	0
miR-4667-3p	2	0	0	0	2	0	2	2						0						100	0	0	0	0	0	#DIV/0!	#DIV/0!	#DIV/0!	#DIV/0!	#DIV/0!	#DIV/0!
miR-4672	1	0	0	0	2	1	2		2						1					0	100	0	0	0	0	0	100	0	0	0	0
miR-4691-3p	0	0	0	1	2	0	2						2						0	0	0	0	0	0	100	#DIV/0!	#DIV/0!	#DIV/0!	#DIV/0!	#DIV/0!	#DIV/0!
miR-4697-3p	2	0	1	1	2	2	2	1				1	0	1				0	1	50	0	0	0	50	0	50	0	0	0	0	50
miR-4717-3p	1	0	1	0	2	0	2	1				1		0				0		50	0	0	0	50	0	#DIV/0!	#DIV/0!	#DIV/0!	#DIV/0!	#DIV/0!	#DIV/0!
miR-4720-5p	0	0	1	0	2	0	2					2						0		0	0	0	0	100	0	#DIV/0!	#DIV/0!	#DIV/0!	#DIV/0!	#DIV/0!	#DIV/0!
miR-4723-5p	1	0	0	0	2	0	2		2						0					0	100	0	0	0	0	#DIV/0!	#DIV/0!	#DIV/0!	#DIV/0!	#DIV/0!	#DIV/0!
miR-4731-5p	0	0	0	1	2	0	2						2						0	0	0	0	0	0	100	#DIV/0!	#DIV/0!	#DIV/0!	#DIV/0!	#DIV/0!	#DIV/0!
miR-4746-3p	0	0	0	1	2	0	2						2						0	0	0	0	0	0	100	#DIV/0!	#DIV/0!	#DIV/0!	#DIV/0!	#DIV/0!	#DIV/0!
miR-4763-3p	0	0	0	1	2	0	2						2						0	0	0	0	0	0	100	#DIV/0!	#DIV/0!	#DIV/0!	#DIV/0!	#DIV/0!	#DIV/0!
miR-4766-3p	1	0	0	0	2	1	2		2						1					0	100	0	0	0	0	0	100	0	0	0	0
miR-4769-3p	1	0	0	0	2	0	2		2						0					0	100	0	0	0	0	#DIV/0!	#DIV/0!	#DIV/0!	#DIV/0!	#DIV/0!	#DIV/0!
miR-4799-5p	0	0	1	0	2	1	2					2						1		0	0	0	0	100	0	0	0	0	0	100	0
miR-503-5p	0	0	1	1	2	1	2					1	1					0	1	0	0	0	0	50	50	0	0	0	0	0	100
miR-513b-5p	1	0	1	0	2	0	2		1			1			0			0		0	50	0	0	50	0	#DIV/0!	#DIV/0!	#DIV/0!	#DIV/0!	#DIV/0!	#DIV/0!
miR-542-5p	0	0	1	0	2	1	2					2						1		0	0	0	0	100	0	0	0	0	0	100	0
miR-548ab	0	0	1	0	2	2	2					2						2		0	0	0	0	100	0	0	0	0	0	100	0
miR-548d-3p	0	0	1	0	2	1	2					2						1		0	0	0	0	100	0	0	0	0	0	100	0
miR-5588-5p	0	0	1	0	2	0	2					2						0		0	0	0	0	100	0	#DIV/0!	#DIV/0!	#DIV/0!	#DIV/0!	#DIV/0!	#DIV/0!
miR-5698	0	0	1	1	2	2	2					2	0					0	2	0	0	0	0	100	0	0	0	0	0	0	100
miR-588	0	0	1	0	2	0	2					2						0		0	0	0	0	100	0	#DIV/0!	#DIV/0!	#DIV/0!	#DIV/0!	#DIV/0!	#DIV/0!
miR-610	2	0	0	0	2	1	2	1	1					1	0					50	50	0	0	0	0	100	0	0	0	0	0
miR-6514-3p	1	0	0	0	2	1	2	2						1						100	0	0	0	0	0	100	0	0	0	0	0
miR-6515-3p	3	0	0	0	2	2	2	2						2						100	0	0	0	0	0	100	0	0	0	0	0
miR-6728-5p	0	0	0	1	2	0	2						2						0	0	0	0	0	0	100	#DIV/0!	#DIV/0!	#DIV/0!	#DIV/0!	#DIV/0!	#DIV/0!
miR-6734-3p	1	0	1	0	2	1	2	1				1		1				0		50	0	0	0	50	0	100	0	0	0	0	0
miR-6738-3p	1	0	0	0	2	2	2	2						2						100	0	0	0	0	0	100	0	0	0	0	0
miR-6754-3p	1	0	0	0	2	1	2	2						1						100	0	0	0	0	0	100	0	0	0	0	0
miR-6759-3p	1	0	0	0	2	0	2	2						0						100	0	0	0	0	0	#DIV/0!	#DIV/0!	#DIV/0!	#DIV/0!	#DIV/0!	#DIV/0!
miR-6762-3p	2	0	0	0	2	1	2	2						1						100	0	0	0	0	0	100	0	0	0	0	0
miR-6764-5p	0	0	1	1	2	2	2					2	0					1	1	0	0	0	0	100	0	0	0	0	0	50	50
miR-6770-5p	2	0	0	0	2	2	2	1	1					2	0					50	50	0	0	0	0	100	0	0	0	0	0
miR-6779-5p	0	0	1	0	2	0	2					2						0		0	0	0	0	100	0	#DIV/0!	#DIV/0!	#DIV/0!	#DIV/0!	#DIV/0!	#DIV/0!
miR-6780a-5p	1	0	1	0	2	0	2		1			1			0			0		0	50	0	0	50	0	#DIV/0!	#DIV/0!	#DIV/0!	#DIV/0!	#DIV/0!	#DIV/0!
miR-6796-3p	2	0	0	0	2	0	2	2						0						100	0	0	0	0	0	#DIV/0!	#DIV/0!	#DIV/0!	#DIV/0!	#DIV/0!	#DIV/0!
miR-6815-5p	0	1	0	1	2	2	2				0		2				2		0	0	0	0	0	0	100	0	0	0	100	0	0
miR-6825-5p	2	0	0	1	2	2	2	0					2	2					0	0	0	0	0	0	100	100	0	0	0	0	0
miR-6836-5p	2	0	0	0	2	1	2	0	2					1	0					0	100	0	0	0	0	100	0	0	0	0	0
miR-6837-5p	1	0	0	0	2	0	2		2						0					0	100	0	0	0	0	#DIV/0!	#DIV/0!	#DIV/0!	#DIV/0!	#DIV/0!	#DIV/0!
miR-6840-3p	2	0	1	1	2	2	2	2				0	0	0				1	1	100	0	0	0	0	0	0	0	0	0	50	50
miR-6849-3p	2	0	0	1	2	1	2	2					0	0					1	100	0	0	0	0	0	0	0	0	0	0	100
miR-6854-3p	1	0	0	0	2	1	2	2						1						100	0	0	0	0	0	100	0	0	0	0	0
miR-6855-3p	1	0	1	0	2	2	2	2				0		0				2		100	0	0	0	0	0	0	0	0	0	100	0
miR-6869-5p	1	0	0	0	2	0	2		2						0					0	100	0	0	0	0	#DIV/0!	#DIV/0!	#DIV/0!	#DIV/0!	#DIV/0!	#DIV/0!
miR-6884-5p	1	0	0	0	2	0	2		2						0					0	100	0	0	0	0	#DIV/0!	#DIV/0!	#DIV/0!	#DIV/0!	#DIV/0!	#DIV/0!
miR-889-5p	0	0	1	0	2	0	2					2						0		0	0	0	0	100	0	#DIV/0!	#DIV/0!	#DIV/0!	#DIV/0!	#DIV/0!	#DIV/0!
miR-891a-5p	0	0	1	0	2	0	2					2						0		0	0	0	0	100	0	#DIV/0!	#DIV/0!	#DIV/0!	#DIV/0!	#DIV/0!	#DIV/0!
miR-933	0	0	0	1	2	0	2						2						0	0	0	0	0	0	100	#DIV/0!	#DIV/0!	#DIV/0!	#DIV/0!	#DIV/0!	#DIV/0!
miR-1291	2	0	0	0	1	2	2		1						2					0	100	0	0	0	0	0	100	0	0	0	0
miR-16-1-3p	2	0	1	0	1	2	2	0	1			0		1	0			1		0	100	0	0	0	0	50	0	0	0	50	0
miR-224-3p	0	0	1	2	1	2	2					0	1					1	1	0	0	0	0	0	100	0	0	0	0	50	50
miR-3138	1	0	0	2	1	2	2	0					1	1					1	0	0	0	0	0	100	50	0	0	0	0	50
miR-3145-5p	0	0	1	1	1	2	2					1	0					0	2	0	0	0	0	100	0	0	0	0	0	0	100
miR-378i	2	0	0	0	1	2	2	1						2						100	0	0	0	0	0	100	0	0	0	0	0
miR-4485	3	0	0	0	1	2	2		1						2					0	100	0	0	0	0	0	100	0	0	0	0
miR-4501	0	0	1	1	1	2	2					1	0					1	1	0	0	0	0	100	0	0	0	0	0	50	50
miR-4797-3p	2	0	0	0	1	2	2		1						2					0	100	0	0	0	0	0	100	0	0	0	0
miR-548al	0	0	0	1	1	2	2						1						2	0	0	0	0	0	100	0	0	0	0	0	100
miR-6752-3p	1	0	0	0	1	2	2	1						2						100	0	0	0	0	0	100	0	0	0	0	0
miR-6833-3p	1	0	0	0	1	2	2	1						2						100	0	0	0	0	0	100	0	0	0	0	0
miR-7108-3p	1	1	1	0	1	2	2	1			0	0		0			1	1		100	0	0	0	0	0	0	0	0	50	50	0
miR-1179	1	0	0	0	0	1	1		0						1					#DIV/0!	#DIV/0!	#DIV/0!	#DIV/0!	#DIV/0!	#DIV/0!	0	100	0	0	0	0
miR-1260a	0	0	1	0	0	1	1					0						1		#DIV/0!	#DIV/0!	#DIV/0!	#DIV/0!	#DIV/0!	#DIV/0!	0	0	0	0	100	0
miR-1271-3p	0	0	0	1	0	1	1						0						1	#DIV/0!	#DIV/0!	#DIV/0!	#DIV/0!	#DIV/0!	#DIV/0!	0	0	0	0	0	100
miR-1302	1	0	0	0	0	1	1		0						1					#DIV/0!	#DIV/0!	#DIV/0!	#DIV/0!	#DIV/0!	#DIV/0!	0	100	0	0	0	0
miR-153-3p	0	0	1	0	0	1	1					0						1		#DIV/0!	#DIV/0!	#DIV/0!	#DIV/0!	#DIV/0!	#DIV/0!	0	0	0	0	100	0
miR-1915-3p	1	0	0	0	0	1	1		0						1					#DIV/0!	#DIV/0!	#DIV/0!	#DIV/0!	#DIV/0!	#DIV/0!	0	100	0	0	0	0
miR-196a-3p	0	1	0	0	0	1	1				0						1			#DIV/0!	#DIV/0!	#DIV/0!	#DIV/0!	#DIV/0!	#DIV/0!	0	0	0	100	0	0
miR-20b-3p	1	0	0	0	0	1	1		0						1					#DIV/0!	#DIV/0!	#DIV/0!	#DIV/0!	#DIV/0!	#DIV/0!	0	100	0	0	0	0
miR-2114-3p	1	0	0	0	0	1	1		0						1					#DIV/0!	#DIV/0!	#DIV/0!	#DIV/0!	#DIV/0!	#DIV/0!	0	100	0	0	0	0
miR-2114-5p	0	0	1	0	0	1	1					0						1		#DIV/0!	#DIV/0!	#DIV/0!	#DIV/0!	#DIV/0!	#DIV/0!	0	0	0	0	100	0
miR-216a-5p	0	0	1	0	0	1	1					0						1		#DIV/0!	#DIV/0!	#DIV/0!	#DIV/0!	#DIV/0!	#DIV/0!	0	0	0	0	100	0
miR-217	0	0	0	1	0	1	1						0						1	#DIV/0!	#DIV/0!	#DIV/0!	#DIV/0!	#DIV/0!	#DIV/0!	0	0	0	0	0	100
miR-3125	1	0	0	0	0	1	1	0						1						#DIV/0!	#DIV/0!	#DIV/0!	#DIV/0!	#DIV/0!	#DIV/0!	100	0	0	0	0	0
miR-3142	1	0	0	0	0	1	1		0						1					#DIV/0!	#DIV/0!	#DIV/0!	#DIV/0!	#DIV/0!	#DIV/0!	0	100	0	0	0	0
miR-3149	0	0	1	0	0	1	1					0						1		#DIV/0!	#DIV/0!	#DIV/0!	#DIV/0!	#DIV/0!	#DIV/0!	0	0	0	0	100	0
miR-3194-3p	0	0	1	0	0	1	1					0						1		#DIV/0!	#DIV/0!	#DIV/0!	#DIV/0!	#DIV/0!	#DIV/0!	0	0	0	0	100	0
miR-338-5p	0	0	0	1	0	1	1						0						1	#DIV/0!	#DIV/0!	#DIV/0!	#DIV/0!	#DIV/0!	#DIV/0!	0	0	0	0	0	100
miR-34b-5p	0	0	1	0	0	1	1					0						1		#DIV/0!	#DIV/0!	#DIV/0!	#DIV/0!	#DIV/0!	#DIV/0!	0	0	0	0	100	0
miR-3591-3p	0	0	0	1	0	1	1						0						1	#DIV/0!	#DIV/0!	#DIV/0!	#DIV/0!	#DIV/0!	#DIV/0!	0	0	0	0	0	100
miR-3664-5p	0	0	1	0	0	1	1					0						1		#DIV/0!	#DIV/0!	#DIV/0!	#DIV/0!	#DIV/0!	#DIV/0!	0	0	0	0	100	0
miR-3916	0	0	1	0	0	1	1					0						1		#DIV/0!	#DIV/0!	#DIV/0!	#DIV/0!	#DIV/0!	#DIV/0!	0	0	0	0	100	0
miR-4433-3p	0	1	0	0	0	1	1				0						1			#DIV/0!	#DIV/0!	#DIV/0!	#DIV/0!	#DIV/0!	#DIV/0!	0	0	0	100	0	0
miR-4433b-5p	1	0	0	0	0	1	1		0						1					#DIV/0!	#DIV/0!	#DIV/0!	#DIV/0!	#DIV/0!	#DIV/0!	0	100	0	0	0	0
miR-4440	1	0	0	0	0	1	1	0						1						#DIV/0!	#DIV/0!	#DIV/0!	#DIV/0!	#DIV/0!	#DIV/0!	100	0	0	0	0	0
miR-4470	1	0	0	0	0	1	1	0						1						#DIV/0!	#DIV/0!	#DIV/0!	#DIV/0!	#DIV/0!	#DIV/0!	100	0	0	0	0	0
miR-4474-3p	0	0	0	1	0	1	1						0						1	#DIV/0!	#DIV/0!	#DIV/0!	#DIV/0!	#DIV/0!	#DIV/0!	0	0	0	0	0	100
miR-4526	0	0	0	1	0	1	1						0						1	#DIV/0!	#DIV/0!	#DIV/0!	#DIV/0!	#DIV/0!	#DIV/0!	0	0	0	0	0	100
miR-4657	0	0	0	1	0	1	1						0						1	#DIV/0!	#DIV/0!	#DIV/0!	#DIV/0!	#DIV/0!	#DIV/0!	0	0	0	0	0	100
miR-4664-5p	0	0	0	1	0	1	1						0						1	#DIV/0!	#DIV/0!	#DIV/0!	#DIV/0!	#DIV/0!	#DIV/0!	0	0	0	0	0	100
miR-4673	1	0	0	0	0	1	1		0						1					#DIV/0!	#DIV/0!	#DIV/0!	#DIV/0!	#DIV/0!	#DIV/0!	0	100	0	0	0	0
miR-4676-5p	1	0	0	0	0	1	1	0						1						#DIV/0!	#DIV/0!	#DIV/0!	#DIV/0!	#DIV/0!	#DIV/0!	100	0	0	0	0	0
miR-4700-3p	0	0	0	1	0	1	1						0						1	#DIV/0!	#DIV/0!	#DIV/0!	#DIV/0!	#DIV/0!	#DIV/0!	0	0	0	0	0	100
miR-4707-5p	0	0	0	1	0	1	1						0						1	#DIV/0!	#DIV/0!	#DIV/0!	#DIV/0!	#DIV/0!	#DIV/0!	0	0	0	0	0	100
miR-4726-3p	0	0	1	0	0	1	1					0						1		#DIV/0!	#DIV/0!	#DIV/0!	#DIV/0!	#DIV/0!	#DIV/0!	0	0	0	0	100	0
miR-4755-5p	0	0	0	1	0	1	1						0						1	#DIV/0!	#DIV/0!	#DIV/0!	#DIV/0!	#DIV/0!	#DIV/0!	0	0	0	0	0	100
miR-4765	0	0	0	1	0	1	1						0						1	#DIV/0!	#DIV/0!	#DIV/0!	#DIV/0!	#DIV/0!	#DIV/0!	0	0	0	0	0	100
miR-4780	0	0	1	0	0	1	1					0						1		#DIV/0!	#DIV/0!	#DIV/0!	#DIV/0!	#DIV/0!	#DIV/0!	0	0	0	0	100	0
miR-4784	0	0	1	0	0	1	1					0						1		#DIV/0!	#DIV/0!	#DIV/0!	#DIV/0!	#DIV/0!	#DIV/0!	0	0	0	0	100	0
miR-4786-3p	0	0	0	1	0	1	1						0						1	#DIV/0!	#DIV/0!	#DIV/0!	#DIV/0!	#DIV/0!	#DIV/0!	0	0	0	0	0	100
miR-4794	0	0	1	0	0	1	1					0						1		#DIV/0!	#DIV/0!	#DIV/0!	#DIV/0!	#DIV/0!	#DIV/0!	0	0	0	0	100	0
miR-4802-3p	0	0	1	0	0	1	1					0						1		#DIV/0!	#DIV/0!	#DIV/0!	#DIV/0!	#DIV/0!	#DIV/0!	0	0	0	0	100	0
miR-4804-3p	1	0	0	0	0	1	1		0						1					#DIV/0!	#DIV/0!	#DIV/0!	#DIV/0!	#DIV/0!	#DIV/0!	0	100	0	0	0	0
miR-510-5p	1	0	0	0	0	1	1		0						1					#DIV/0!	#DIV/0!	#DIV/0!	#DIV/0!	#DIV/0!	#DIV/0!	0	100	0	0	0	0
miR-513a-3p	0	0	0	1	0	1	1						0						1	#DIV/0!	#DIV/0!	#DIV/0!	#DIV/0!	#DIV/0!	#DIV/0!	0	0	0	0	0	100
miR-513c-3p	0	0	1	0	0	1	1					0						1		#DIV/0!	#DIV/0!	#DIV/0!	#DIV/0!	#DIV/0!	#DIV/0!	0	0	0	0	100	0
miR-514b-3p	0	0	1	0	0	1	1					0						1		#DIV/0!	#DIV/0!	#DIV/0!	#DIV/0!	#DIV/0!	#DIV/0!	0	0	0	0	100	0
miR-514b-5p	0	0	1	0	0	1	1					0						1		#DIV/0!	#DIV/0!	#DIV/0!	#DIV/0!	#DIV/0!	#DIV/0!	0	0	0	0	100	0
miR-548au-3p	1	0	0	0	0	1	1		0						1					#DIV/0!	#DIV/0!	#DIV/0!	#DIV/0!	#DIV/0!	#DIV/0!	0	100	0	0	0	0
miR-548h-3p	0	0	0	1	0	1	1						0						1	#DIV/0!	#DIV/0!	#DIV/0!	#DIV/0!	#DIV/0!	#DIV/0!	0	0	0	0	0	100
miR-548u	0	0	0	1	0	1	1						0						1	#DIV/0!	#DIV/0!	#DIV/0!	#DIV/0!	#DIV/0!	#DIV/0!	0	0	0	0	0	100
miR-5685	0	0	1	0	0	1	1					0						1		#DIV/0!	#DIV/0!	#DIV/0!	#DIV/0!	#DIV/0!	#DIV/0!	0	0	0	0	100	0
miR-570-3p	0	0	0	1	0	1	1						0						1	#DIV/0!	#DIV/0!	#DIV/0!	#DIV/0!	#DIV/0!	#DIV/0!	0	0	0	0	0	100
miR-5701	0	1	0	0	0	1	1			0						1				#DIV/0!	#DIV/0!	#DIV/0!	#DIV/0!	#DIV/0!	#DIV/0!	0	0	100	0	0	0
miR-583	0	1	0	0	0	1	1			0						1				#DIV/0!	#DIV/0!	#DIV/0!	#DIV/0!	#DIV/0!	#DIV/0!	0	0	100	0	0	0
miR-652-5p	0	0	0	1	0	1	1						0						1	#DIV/0!	#DIV/0!	#DIV/0!	#DIV/0!	#DIV/0!	#DIV/0!	0	0	0	0	0	100
miR-6731-5p	1	0	0	0	0	1	1	0						1						#DIV/0!	#DIV/0!	#DIV/0!	#DIV/0!	#DIV/0!	#DIV/0!	100	0	0	0	0	0
miR-6736-3p	1	0	0	0	0	1	1	0						1						#DIV/0!	#DIV/0!	#DIV/0!	#DIV/0!	#DIV/0!	#DIV/0!	100	0	0	0	0	0
miR-6736-5p	1	0	0	0	0	1	1	0						1						#DIV/0!	#DIV/0!	#DIV/0!	#DIV/0!	#DIV/0!	#DIV/0!	100	0	0	0	0	0
miR-6739-3p	1	0	0	0	0	1	1	0						1						#DIV/0!	#DIV/0!	#DIV/0!	#DIV/0!	#DIV/0!	#DIV/0!	100	0	0	0	0	0
miR-6767-5p	0	0	1	0	0	1	1					0						1		#DIV/0!	#DIV/0!	#DIV/0!	#DIV/0!	#DIV/0!	#DIV/0!	0	0	0	0	100	0
miR-6781-5p	1	0	0	0	0	1	1	0						1						#DIV/0!	#DIV/0!	#DIV/0!	#DIV/0!	#DIV/0!	#DIV/0!	100	0	0	0	0	0
miR-6782-3p	1	0	0	0	0	1	1	0						1						#DIV/0!	#DIV/0!	#DIV/0!	#DIV/0!	#DIV/0!	#DIV/0!	100	0	0	0	0	0
miR-6789-5p	0	0	0	1	0	1	1						0						1	#DIV/0!	#DIV/0!	#DIV/0!	#DIV/0!	#DIV/0!	#DIV/0!	0	0	0	0	0	100
miR-6793-5p	0	0	1	0	0	1	1					0						1		#DIV/0!	#DIV/0!	#DIV/0!	#DIV/0!	#DIV/0!	#DIV/0!	0	0	0	0	100	0
miR-6804-3p	0	0	0	1	0	1	1						0						1	#DIV/0!	#DIV/0!	#DIV/0!	#DIV/0!	#DIV/0!	#DIV/0!	0	0	0	0	0	100
miR-6812-5p	0	0	1	0	0	1	1					0						1		#DIV/0!	#DIV/0!	#DIV/0!	#DIV/0!	#DIV/0!	#DIV/0!	0	0	0	0	100	0
miR-6813-3p	1	0	0	0	0	1	1	0						1						#DIV/0!	#DIV/0!	#DIV/0!	#DIV/0!	#DIV/0!	#DIV/0!	100	0	0	0	0	0
miR-6829-3p	1	0	0	0	0	1	1	0						1						#DIV/0!	#DIV/0!	#DIV/0!	#DIV/0!	#DIV/0!	#DIV/0!	100	0	0	0	0	0
miR-6830-3p	0	0	0	1	0	1	1						0						1	#DIV/0!	#DIV/0!	#DIV/0!	#DIV/0!	#DIV/0!	#DIV/0!	0	0	0	0	0	100
miR-6832-3p	1	0	0	0	0	1	1	0						1						#DIV/0!	#DIV/0!	#DIV/0!	#DIV/0!	#DIV/0!	#DIV/0!	100	0	0	0	0	0
miR-6834-3p	0	0	1	0	0	1	1					0						1		#DIV/0!	#DIV/0!	#DIV/0!	#DIV/0!	#DIV/0!	#DIV/0!	0	0	0	0	100	0
miR-6854-5p	0	0	0	1	0	1	1						0						1	#DIV/0!	#DIV/0!	#DIV/0!	#DIV/0!	#DIV/0!	#DIV/0!	0	0	0	0	0	100
miR-6855-5p	0	0	0	1	0	1	1						0						1	#DIV/0!	#DIV/0!	#DIV/0!	#DIV/0!	#DIV/0!	#DIV/0!	0	0	0	0	0	100
miR-6861-3p	1	0	0	0	0	1	1	0						1						#DIV/0!	#DIV/0!	#DIV/0!	#DIV/0!	#DIV/0!	#DIV/0!	100	0	0	0	0	0
miR-6877-3p	1	0	0	0	0	1	1	0						1						#DIV/0!	#DIV/0!	#DIV/0!	#DIV/0!	#DIV/0!	#DIV/0!	100	0	0	0	0	0
miR-6895-5p	0	0	1	0	0	1	1					0						1		#DIV/0!	#DIV/0!	#DIV/0!	#DIV/0!	#DIV/0!	#DIV/0!	0	0	0	0	100	0
miR-7109-3p	1	0	0	0	0	1	1		0						1					#DIV/0!	#DIV/0!	#DIV/0!	#DIV/0!	#DIV/0!	#DIV/0!	0	100	0	0	0	0
miR-7109-5p	0	1	0	0	0	1	1				0						1			#DIV/0!	#DIV/0!	#DIV/0!	#DIV/0!	#DIV/0!	#DIV/0!	0	0	0	100	0	0
miR-7110-5p	1	0	0	0	0	1	1	0						1						#DIV/0!	#DIV/0!	#DIV/0!	#DIV/0!	#DIV/0!	#DIV/0!	100	0	0	0	0	0
miR-7114-5p	0	1	0	0	0	1	1			0						1				#DIV/0!	#DIV/0!	#DIV/0!	#DIV/0!	#DIV/0!	#DIV/0!	0	0	100	0	0	0
miR-876-5p	1	0	0	0	0	1	1	0						1						#DIV/0!	#DIV/0!	#DIV/0!	#DIV/0!	#DIV/0!	#DIV/0!	100	0	0	0	0	0
miR-1273f	0	1	0	0	1	0	1				1						0			0	0	0	100	0	0	#DIV/0!	#DIV/0!	#DIV/0!	#DIV/0!	#DIV/0!	#DIV/0!
miR-3192-3p	0	1	0	0	1	0	1				1						0			0	0	0	100	0	0	#DIV/0!	#DIV/0!	#DIV/0!	#DIV/0!	#DIV/0!	#DIV/0!
miR-383-5p	0	1	0	0	1	0	1				1						0			0	0	0	100	0	0	#DIV/0!	#DIV/0!	#DIV/0!	#DIV/0!	#DIV/0!	#DIV/0!
miR-3917	0	1	0	0	1	0	1				1						0			0	0	0	100	0	0	#DIV/0!	#DIV/0!	#DIV/0!	#DIV/0!	#DIV/0!	#DIV/0!
miR-4797-5p	0	1	1	0	1	1	1				1	0					0	1		0	0	0	100	0	0	0	0	0	0	100	0
miR-548ap-3p	0	1	0	0	1	0	1				1						0			0	0	0	100	0	0	#DIV/0!	#DIV/0!	#DIV/0!	#DIV/0!	#DIV/0!	#DIV/0!
miR-6087	0	1	0	0	1	0	1				1						0			0	0	0	100	0	0	#DIV/0!	#DIV/0!	#DIV/0!	#DIV/0!	#DIV/0!	#DIV/0!
miR-6751-3p	0	1	0	0	1	0	1				1						0			0	0	0	100	0	0	#DIV/0!	#DIV/0!	#DIV/0!	#DIV/0!	#DIV/0!	#DIV/0!
miR-6857-5p	0	1	0	0	1	0	1				1						0			0	0	0	100	0	0	#DIV/0!	#DIV/0!	#DIV/0!	#DIV/0!	#DIV/0!	#DIV/0!
miR-6877-5p	0	1	0	0	1	0	1				1						0			0	0	0	100	0	0	#DIV/0!	#DIV/0!	#DIV/0!	#DIV/0!	#DIV/0!	#DIV/0!
miR-887-5p	0	1	0	0	1	0	1				1						0			0	0	0	100	0	0	#DIV/0!	#DIV/0!	#DIV/0!	#DIV/0!	#DIV/0!	#DIV/0!
miR-3190-5p	0	1	0	0	1	0	1			1						0				0	0	100	0	0	0	#DIV/0!	#DIV/0!	#DIV/0!	#DIV/0!	#DIV/0!	#DIV/0!
miR-4508	1	1	0	0	1	1	1	0		1				1		0				0	0	100	0	0	0	100	0	0	0	0	0
miR-1245b-3p	1	0	0	0	1	0	1		1						0					0	100	0	0	0	0	#DIV/0!	#DIV/0!	#DIV/0!	#DIV/0!	#DIV/0!	#DIV/0!
miR-1246	2	0	0	0	1	1	1		1						1					0	100	0	0	0	0	0	100	0	0	0	0
miR-1256	0	0	1	1	1	1	1					1	0					0	1	0	0	0	0	100	0	0	0	0	0	0	100
miR-1273h-3p	0	0	0	1	1	0	1						1						0	0	0	0	0	0	100	#DIV/0!	#DIV/0!	#DIV/0!	#DIV/0!	#DIV/0!	#DIV/0!
miR-1283	0	0	1	0	1	0	1					1						0		0	0	0	0	100	0	#DIV/0!	#DIV/0!	#DIV/0!	#DIV/0!	#DIV/0!	#DIV/0!
miR-1323	0	0	1	0	1	0	1					1						0		0	0	0	0	100	0	#DIV/0!	#DIV/0!	#DIV/0!	#DIV/0!	#DIV/0!	#DIV/0!
miR-192-3p	1	0	0	0	1	1	1	1						1						100	0	0	0	0	0	100	0	0	0	0	0
miR-196b-3p	0	0	1	0	1	1	1					1						1		0	0	0	0	100	0	0	0	0	0	100	0
miR-19a-5p	0	0	0	1	1	0	1						1						0	0	0	0	0	0	100	#DIV/0!	#DIV/0!	#DIV/0!	#DIV/0!	#DIV/0!	#DIV/0!
miR-215-3p	0	0	0	1	1	0	1						1						0	0	0	0	0	0	100	#DIV/0!	#DIV/0!	#DIV/0!	#DIV/0!	#DIV/0!	#DIV/0!
miR-219b-3p	0	0	1	0	1	0	1					1						0		0	0	0	0	100	0	#DIV/0!	#DIV/0!	#DIV/0!	#DIV/0!	#DIV/0!	#DIV/0!
miR-2278	0	0	1	0	1	1	1					1						1		0	0	0	0	100	0	0	0	0	0	100	0
miR-3131	0	0	0	1	1	0	1						1						0	0	0	0	0	0	100	#DIV/0!	#DIV/0!	#DIV/0!	#DIV/0!	#DIV/0!	#DIV/0!
miR-3140-5p	0	0	1	0	1	0	1					1						0		0	0	0	0	100	0	#DIV/0!	#DIV/0!	#DIV/0!	#DIV/0!	#DIV/0!	#DIV/0!
miR-3143	0	0	0	1	1	0	1						1						0	0	0	0	0	0	100	#DIV/0!	#DIV/0!	#DIV/0!	#DIV/0!	#DIV/0!	#DIV/0!
miR-3160-3p	0	0	0	1	1	0	1						1						0	0	0	0	0	0	100	#DIV/0!	#DIV/0!	#DIV/0!	#DIV/0!	#DIV/0!	#DIV/0!
miR-3165	0	0	1	1	1	1	1					1	0					0	1	0	0	0	0	100	0	0	0	0	0	0	100
miR-3189-3p	1	0	1	0	1	1	1		0			1			1			0		0	0	0	0	100	0	0	100	0	0	0	0
miR-346	0	0	1	0	1	0	1					1						0		0	0	0	0	100	0	#DIV/0!	#DIV/0!	#DIV/0!	#DIV/0!	#DIV/0!	#DIV/0!
miR-3620-5p	1	0	0	0	1	0	1	1						0						100	0	0	0	0	0	#DIV/0!	#DIV/0!	#DIV/0!	#DIV/0!	#DIV/0!	#DIV/0!
miR-3622a-5p	0	0	0	1	1	0	1						1						0	0	0	0	0	0	100	#DIV/0!	#DIV/0!	#DIV/0!	#DIV/0!	#DIV/0!	#DIV/0!
miR-3651	0	1	1	0	1	1	1				0	1					1	0		0	0	0	0	100	0	0	0	0	100	0	0
miR-3663-3p	0	0	1	0	1	0	1					1						0		0	0	0	0	100	0	#DIV/0!	#DIV/0!	#DIV/0!	#DIV/0!	#DIV/0!	#DIV/0!
miR-3679-3p	0	0	1	0	1	0	1					1						0		0	0	0	0	100	0	#DIV/0!	#DIV/0!	#DIV/0!	#DIV/0!	#DIV/0!	#DIV/0!
miR-3682-5p	0	0	1	0	1	0	1					1						0		0	0	0	0	100	0	#DIV/0!	#DIV/0!	#DIV/0!	#DIV/0!	#DIV/0!	#DIV/0!
miR-3924	0	0	1	0	1	0	1					1						0		0	0	0	0	100	0	#DIV/0!	#DIV/0!	#DIV/0!	#DIV/0!	#DIV/0!	#DIV/0!
miR-3927-3p	0	0	1	0	1	0	1					1						0		0	0	0	0	100	0	#DIV/0!	#DIV/0!	#DIV/0!	#DIV/0!	#DIV/0!	#DIV/0!
miR-3934-3p	0	0	1	0	1	0	1					1						0		0	0	0	0	100	0	#DIV/0!	#DIV/0!	#DIV/0!	#DIV/0!	#DIV/0!	#DIV/0!
miR-3942-5p	0	0	1	0	1	0	1					1						0		0	0	0	0	100	0	#DIV/0!	#DIV/0!	#DIV/0!	#DIV/0!	#DIV/0!	#DIV/0!
miR-3944-3p	1	0	0	0	1	1	1	1						1						100	0	0	0	0	0	100	0	0	0	0	0
miR-4436a	1	0	0	0	1	0	1	1						0						100	0	0	0	0	0	#DIV/0!	#DIV/0!	#DIV/0!	#DIV/0!	#DIV/0!	#DIV/0!
miR-4436b-5p	0	0	0	1	1	0	1						1						0	0	0	0	0	0	100	#DIV/0!	#DIV/0!	#DIV/0!	#DIV/0!	#DIV/0!	#DIV/0!
miR-448	0	0	0	1	1	0	1						1						0	0	0	0	0	0	100	#DIV/0!	#DIV/0!	#DIV/0!	#DIV/0!	#DIV/0!	#DIV/0!
miR-4492	1	1	0	0	1	1	1	1		0				0		1				100	0	0	0	0	0	0	0	100	0	0	0
miR-4498	1	0	0	0	1	0	1		1						0					0	100	0	0	0	0	#DIV/0!	#DIV/0!	#DIV/0!	#DIV/0!	#DIV/0!	#DIV/0!
miR-449b-5p	1	0	0	0	1	0	1		1						0					0	100	0	0	0	0	#DIV/0!	#DIV/0!	#DIV/0!	#DIV/0!	#DIV/0!	#DIV/0!
miR-4637	0	0	1	0	1	0	1					1						0		0	0	0	0	100	0	#DIV/0!	#DIV/0!	#DIV/0!	#DIV/0!	#DIV/0!	#DIV/0!
miR-4648	1	0	0	0	1	0	1		1						0					0	100	0	0	0	0	#DIV/0!	#DIV/0!	#DIV/0!	#DIV/0!	#DIV/0!	#DIV/0!
miR-4651	1	0	0	0	1	0	1	1						0						100	0	0	0	0	0	#DIV/0!	#DIV/0!	#DIV/0!	#DIV/0!	#DIV/0!	#DIV/0!
miR-4661-3p	0	0	0	1	1	0	1						1						0	0	0	0	0	0	100	#DIV/0!	#DIV/0!	#DIV/0!	#DIV/0!	#DIV/0!	#DIV/0!
miR-4668-5p	1	0	0	1	1	1	1		0				1		1				0	0	0	0	0	0	100	0	100	0	0	0	0
miR-4670-3p	0	0	0	1	1	0	1						1						0	0	0	0	0	0	100	#DIV/0!	#DIV/0!	#DIV/0!	#DIV/0!	#DIV/0!	#DIV/0!
miR-4726-5p	0	0	1	0	1	0	1					1						0		0	0	0	0	100	0	#DIV/0!	#DIV/0!	#DIV/0!	#DIV/0!	#DIV/0!	#DIV/0!
miR-4727-3p	1	0	0	0	1	0	1		1						0					0	100	0	0	0	0	#DIV/0!	#DIV/0!	#DIV/0!	#DIV/0!	#DIV/0!	#DIV/0!
miR-4737	1	0	0	0	1	0	1		1						0					0	100	0	0	0	0	#DIV/0!	#DIV/0!	#DIV/0!	#DIV/0!	#DIV/0!	#DIV/0!
miR-4738-3p	0	0	0	1	1	0	1						1						0	0	0	0	0	0	100	#DIV/0!	#DIV/0!	#DIV/0!	#DIV/0!	#DIV/0!	#DIV/0!
miR-4745-3p	0	0	0	1	1	0	1						1						0	0	0	0	0	0	100	#DIV/0!	#DIV/0!	#DIV/0!	#DIV/0!	#DIV/0!	#DIV/0!
miR-4757-5p	0	0	0	1	1	0	1						1						0	0	0	0	0	0	100	#DIV/0!	#DIV/0!	#DIV/0!	#DIV/0!	#DIV/0!	#DIV/0!
miR-4762-3p	1	0	0	0	1	1	1		1						1					0	100	0	0	0	0	0	100	0	0	0	0
miR-4774-5p	1	0	0	0	1	0	1		1						0					0	100	0	0	0	0	#DIV/0!	#DIV/0!	#DIV/0!	#DIV/0!	#DIV/0!	#DIV/0!
miR-4776-3p	0	0	0	1	1	0	1						1						0	0	0	0	0	0	100	#DIV/0!	#DIV/0!	#DIV/0!	#DIV/0!	#DIV/0!	#DIV/0!
miR-4802-5p	0	0	1	0	1	0	1					1						0		0	0	0	0	100	0	#DIV/0!	#DIV/0!	#DIV/0!	#DIV/0!	#DIV/0!	#DIV/0!
miR-495-5p	0	0	1	0	1	1	1					1						1		0	0	0	0	100	0	0	0	0	0	100	0
miR-5002-5p	0	0	0	1	1	0	1						1						0	0	0	0	0	0	100	#DIV/0!	#DIV/0!	#DIV/0!	#DIV/0!	#DIV/0!	#DIV/0!
miR-5004-3p	0	0	0	1	1	0	1						1						0	0	0	0	0	0	100	#DIV/0!	#DIV/0!	#DIV/0!	#DIV/0!	#DIV/0!	#DIV/0!
miR-5010-5p	0	0	1	0	1	0	1					1						0		0	0	0	0	100	0	#DIV/0!	#DIV/0!	#DIV/0!	#DIV/0!	#DIV/0!	#DIV/0!
miR-5089-5p	1	0	0	0	1	0	1		1						0					0	100	0	0	0	0	#DIV/0!	#DIV/0!	#DIV/0!	#DIV/0!	#DIV/0!	#DIV/0!
miR-516b-5p	1	0	0	0	1	0	1		1						0					0	100	0	0	0	0	#DIV/0!	#DIV/0!	#DIV/0!	#DIV/0!	#DIV/0!	#DIV/0!
miR-5187-3p	1	0	0	0	1	0	1	1						0						100	0	0	0	0	0	#DIV/0!	#DIV/0!	#DIV/0!	#DIV/0!	#DIV/0!	#DIV/0!
miR-5189-3p	1	0	0	0	1	0	1		1						0					0	100	0	0	0	0	#DIV/0!	#DIV/0!	#DIV/0!	#DIV/0!	#DIV/0!	#DIV/0!
miR-542-3p	0	0	1	0	1	0	1					1						0		0	0	0	0	100	0	#DIV/0!	#DIV/0!	#DIV/0!	#DIV/0!	#DIV/0!	#DIV/0!
miR-548a-5p	0	0	1	0	1	0	1					1						0		0	0	0	0	100	0	#DIV/0!	#DIV/0!	#DIV/0!	#DIV/0!	#DIV/0!	#DIV/0!
miR-548ag	1	0	0	0	1	1	1		1						1					0	100	0	0	0	0	0	100	0	0	0	0
miR-548an	1	0	0	0	1	0	1		1						0					0	100	0	0	0	0	#DIV/0!	#DIV/0!	#DIV/0!	#DIV/0!	#DIV/0!	#DIV/0!
miR-548ba	0	0	1	0	1	0	1					1						0		0	0	0	0	100	0	#DIV/0!	#DIV/0!	#DIV/0!	#DIV/0!	#DIV/0!	#DIV/0!
miR-548i	0	0	1	0	1	0	1					1						0		0	0	0	0	100	0	#DIV/0!	#DIV/0!	#DIV/0!	#DIV/0!	#DIV/0!	#DIV/0!
miR-556-5p	0	0	0	2	1	1	1						1						1	0	0	0	0	0	100	0	0	0	0	0	100
miR-5579-5p	0	0	1	0	1	0	1					1						0		0	0	0	0	100	0	#DIV/0!	#DIV/0!	#DIV/0!	#DIV/0!	#DIV/0!	#DIV/0!
miR-5582-3p	0	0	1	0	1	0	1					1						0		0	0	0	0	100	0	#DIV/0!	#DIV/0!	#DIV/0!	#DIV/0!	#DIV/0!	#DIV/0!
miR-5585-3p	0	0	1	0	1	1	1					1						1		0	0	0	0	100	0	0	0	0	0	100	0
miR-5587-3p	0	1	1	0	1	1	1				0	1					1	0		0	0	0	0	100	0	0	0	0	100	0	0
miR-5697	2	0	0	0	1	1	1	0	1					1	0					0	100	0	0	0	0	100	0	0	0	0	0
miR-579-3p	0	0	1	0	1	0	1					1						0		0	0	0	0	100	0	#DIV/0!	#DIV/0!	#DIV/0!	#DIV/0!	#DIV/0!	#DIV/0!
miR-592	0	0	1	0	1	0	1					1						0		0	0	0	0	100	0	#DIV/0!	#DIV/0!	#DIV/0!	#DIV/0!	#DIV/0!	#DIV/0!
miR-602	0	0	1	0	1	0	1					1						0		0	0	0	0	100	0	#DIV/0!	#DIV/0!	#DIV/0!	#DIV/0!	#DIV/0!	#DIV/0!
miR-643	0	0	1	0	1	0	1					1						0		0	0	0	0	100	0	#DIV/0!	#DIV/0!	#DIV/0!	#DIV/0!	#DIV/0!	#DIV/0!
miR-663a	0	0	0	1	1	0	1						1						0	0	0	0	0	0	100	#DIV/0!	#DIV/0!	#DIV/0!	#DIV/0!	#DIV/0!	#DIV/0!
miR-6730-3p	0	0	1	0	1	1	1					1						1		0	0	0	0	100	0	0	0	0	0	100	0
miR-6748-5p	1	0	0	0	1	0	1	1						0						100	0	0	0	0	0	#DIV/0!	#DIV/0!	#DIV/0!	#DIV/0!	#DIV/0!	#DIV/0!
miR-6749-3p	1	0	0	0	1	1	1	1						1						100	0	0	0	0	0	100	0	0	0	0	0
miR-6750-5p	1	0	0	0	1	0	1	1						0						100	0	0	0	0	0	#DIV/0!	#DIV/0!	#DIV/0!	#DIV/0!	#DIV/0!	#DIV/0!
miR-6758-3p	1	1	0	0	1	1	1	1			0			0			1			100	0	0	0	0	0	0	0	0	100	0	0
miR-6758-5p	1	0	0	0	1	0	1	1						0						100	0	0	0	0	0	#DIV/0!	#DIV/0!	#DIV/0!	#DIV/0!	#DIV/0!	#DIV/0!
miR-6768-3p	1	0	0	0	1	0	1	1						0						100	0	0	0	0	0	#DIV/0!	#DIV/0!	#DIV/0!	#DIV/0!	#DIV/0!	#DIV/0!
miR-6768-5p	1	0	0	0	1	0	1	1						0						100	0	0	0	0	0	#DIV/0!	#DIV/0!	#DIV/0!	#DIV/0!	#DIV/0!	#DIV/0!
miR-6776-5p	1	0	0	0	1	0	1		1						0					0	100	0	0	0	0	#DIV/0!	#DIV/0!	#DIV/0!	#DIV/0!	#DIV/0!	#DIV/0!
miR-6780a-3p	1	0	0	0	1	0	1	1						0						100	0	0	0	0	0	#DIV/0!	#DIV/0!	#DIV/0!	#DIV/0!	#DIV/0!	#DIV/0!
miR-6780b-3p	1	0	0	0	1	0	1	1						0						100	0	0	0	0	0	#DIV/0!	#DIV/0!	#DIV/0!	#DIV/0!	#DIV/0!	#DIV/0!
miR-6800-3p	0	0	0	1	1	0	1						1						0	0	0	0	0	0	100	#DIV/0!	#DIV/0!	#DIV/0!	#DIV/0!	#DIV/0!	#DIV/0!
miR-6805-3p	2	0	0	0	1	1	1	1						1						100	0	0	0	0	0	100	0	0	0	0	0
miR-6805-5p	1	0	0	0	1	0	1		1						0					0	100	0	0	0	0	#DIV/0!	#DIV/0!	#DIV/0!	#DIV/0!	#DIV/0!	#DIV/0!
miR-6810-5p	1	0	0	0	1	0	1		1						0					0	100	0	0	0	0	#DIV/0!	#DIV/0!	#DIV/0!	#DIV/0!	#DIV/0!	#DIV/0!
miR-6814-5p	1	0	1	0	1	1	1	0				1		1				0		0	0	0	0	100	0	100	0	0	0	0	0
miR-6820-3p	1	0	0	0	1	0	1	1						0						100	0	0	0	0	0	#DIV/0!	#DIV/0!	#DIV/0!	#DIV/0!	#DIV/0!	#DIV/0!
miR-6827-3p	2	0	0	0	1	1	1	1						1						100	0	0	0	0	0	100	0	0	0	0	0
miR-6832-5p	0	0	1	1	1	1	1					1	0					0	1	0	0	0	0	100	0	0	0	0	0	0	100
miR-6836-3p	2	0	0	0	1	1	1	1						1						100	0	0	0	0	0	100	0	0	0	0	0
miR-6838-5p	0	0	1	0	1	0	1					1						0		0	0	0	0	100	0	#DIV/0!	#DIV/0!	#DIV/0!	#DIV/0!	#DIV/0!	#DIV/0!
miR-6845-3p	1	0	0	0	1	0	1	1						0						100	0	0	0	0	0	#DIV/0!	#DIV/0!	#DIV/0!	#DIV/0!	#DIV/0!	#DIV/0!
miR-6862-3p	0	0	0	1	1	0	1						1						0	0	0	0	0	0	100	#DIV/0!	#DIV/0!	#DIV/0!	#DIV/0!	#DIV/0!	#DIV/0!
miR-6866-3p	1	0	0	0	1	0	1	1						0						100	0	0	0	0	0	#DIV/0!	#DIV/0!	#DIV/0!	#DIV/0!	#DIV/0!	#DIV/0!
miR-6870-5p	1	0	0	0	1	0	1		1						0					0	100	0	0	0	0	#DIV/0!	#DIV/0!	#DIV/0!	#DIV/0!	#DIV/0!	#DIV/0!
miR-6872-5p	2	0	0	0	1	1	1	0	1					1	0					0	100	0	0	0	0	100	0	0	0	0	0
miR-6881-5p	1	0	0	0	1	0	1	1						0						100	0	0	0	0	0	#DIV/0!	#DIV/0!	#DIV/0!	#DIV/0!	#DIV/0!	#DIV/0!
miR-7108-5p	0	0	1	0	1	1	1					1						1		0	0	0	0	100	0	0	0	0	0	100	0
miR-7110-3p	0	0	1	0	1	0	1					1						0		0	0	0	0	100	0	#DIV/0!	#DIV/0!	#DIV/0!	#DIV/0!	#DIV/0!	#DIV/0!
miR-7113-5p	1	0	0	0	1	0	1		1						0					0	100	0	0	0	0	#DIV/0!	#DIV/0!	#DIV/0!	#DIV/0!	#DIV/0!	#DIV/0!
miR-7704	1	0	0	0	1	0	1	1						0						100	0	0	0	0	0	#DIV/0!	#DIV/0!	#DIV/0!	#DIV/0!	#DIV/0!	#DIV/0!
miR-885-3p	0	0	1	0	1	0	1					1						0		0	0	0	0	100	0	#DIV/0!	#DIV/0!	#DIV/0!	#DIV/0!	#DIV/0!	#DIV/0!
miR-885-5p	0	0	1	0	1	1	1					1						1		0	0	0	0	100	0	0	0	0	0	100	0
miR-9-3p	0	0	1	0	1	0	1					1						0		0	0	0	0	100	0	#DIV/0!	#DIV/0!	#DIV/0!	#DIV/0!	#DIV/0!	#DIV/0!
miR-936	0	0	1	0	1	1	1					1						1		0	0	0	0	100	0	0	0	0	0	100	0

## Sheet: 92a_isoforms
isoform entry name	GROUP	SITE	ISOMIR FORM	Counts (N)	Counts (T)	miRNA name	average counts	NT-FORM
miR-92a-3p_trim all	templated	TRIM	trim	186.77	150.79	miR-92a-3p	168.78	-
miR-92a-3p_miRNA_t	templated	canonical	-	3464.62	3353.21	miR-92a-3p	3408.91	-
miR-92a-3p_5'_nt	nt	5'end	A	3.47	2.74	miR-92a-3p	3.105	A-form (mixed)
miR-92a-3p_3'_t	templated	3'end	-	233.43	347.6	miR-92a-3p	290.515	-
miR-92a-3p_3'_nt_all	nt	3'end	ALL	29.5666	37.1418	miR-92a-3p	33.3542	ALL
miR-92a-3p_3'_nt_all	nt	3'end	A	808.52	1084.3	miR-92a-3p	946.41	A-form (mixed)
miR-92a-3p_3'_nt_all	nt	3'end	A	1965.78	2349.31	miR-92a-3p	2157.55	A-form (pure)
miR-92a-3p_3'_nt_all	nt	3'end	C	3.08	3.12	miR-92a-3p	3.1	C-form (mixed)
miR-92a-3p_3'_nt_all	nt	3'end	C	2.77	3.33	miR-92a-3p	3.05	C-form (pure)
miR-92a-3p_3'_nt_all	nt	3'end	G	7.44	10.21	miR-92a-3p	8.825	G-form (mixed)
miR-92a-3p_3'_nt_all	nt	3'end	G	0	0	miR-92a-3p	0	G-form (pure)
miR-92a-3p_3'_nt_all	nt	3'end	U	85.74	128.68	miR-92a-3p	107.21	U-form (mixed)
miR-92a-3p_3'_nt_all	nt	3'end	U	83.33	135.23	miR-92a-3p	109.28	U-form (pure)
miR-92a-3p_trim1	templated	TRIM	trim1	18116	14640	miR-92a-3p	16378	-
miR-92a-3p_trim2	templated	TRIM	trim2	515	399	miR-92a-3p	457	-
miR-92a-3p_trim3	templated	TRIM	trim3	46	40	miR-92a-3p	43	-
miR-92a-3p_A_nt	nt	5'end	A	0	1	miR-92a-3p	0.5	A-form (pure)
miR-92a-3p_ATC_nt	nt	5'end	ATC	72	61	miR-92a-3p	66.5	A-form (mixed)
miR-92a-3p_CCA_nt	nt	5'end	CCA	1	0	miR-92a-3p	0.5	A-form (mixed)
miR-92a-3p_CGA_nt	nt	5'end	CGA	47	20	miR-92a-3p	33.5	C-form (mixed)
miR-92a-3p_TC_nt	nt	5'end	TC	51	43	miR-92a-3p	47	C-form (mixed)
miR-92a-3p_CGC_nt	nt	5'end	CGC	0	1	miR-92a-3p	0.5	C-form (mixed)
miR-92a-3p_GTC_nt	nt	5'end	GTC	0	1	miR-92a-3p	0.5	C-form (mixed)
miR-92a-3p_TTC_nt	nt	5'end	TTC	0	1	miR-92a-3p	0.5	C-form (mixed)
miR-92a-3p_C_nt	nt	5'end	C	175	146	miR-92a-3p	160.5	C-form (pure)
miR-92a-3p_CC_nt	nt	5'end	CC	1	0	miR-92a-3p	0.5	C-form (pure)
miR-92a-3p_T_t	templated	3'end	T	23065	34435	miR-92a-3p	28750	-
miR-92a-3p_TG_t	templated	3'end	TG	172	206	miR-92a-3p	189	-
miR-92a-3p_TGA_t	templated	3'end	TGA	106	119	miR-92a-3p	112.5	-
miR-92a-3p_AAC_nt	nt	3'end	AAC	705	452	miR-92a-3p	578.5	A-form (mixed)
miR-92a-3p_AAG_nt	nt	3'end	AAG	1375	1255	miR-92a-3p	1315	A-form (mixed)
miR-92a-3p_AAT_nt	nt	3'end	AAT	8690	12074	miR-92a-3p	10382	A-form (mixed)
miR-92a-3p_AC_nt	nt	3'end	AC	3038	2007	miR-92a-3p	2522.5	A-form (mixed)
miR-92a-3p_ACA_nt	nt	3'end	ACA	310	162	miR-92a-3p	236	A-form (mixed)
miR-92a-3p_ACG_nt	nt	3'end	ACG	39	32	miR-92a-3p	35.5	A-form (mixed)
miR-92a-3p_ACT_nt	nt	3'end	ACT	115	99	miR-92a-3p	107	A-form (mixed)
miR-92a-3p_AG_nt	nt	3'end	AG	12297	14732	miR-92a-3p	13514.5	A-form (mixed)
miR-92a-3p_AGA_nt	nt	3'end	AGA	2567	2779	miR-92a-3p	2673	A-form (mixed)
miR-92a-3p_AGC_nt	nt	3'end	AGC	93	69	miR-92a-3p	81	A-form (mixed)
miR-92a-3p_AGG_nt	nt	3'end	AGG	26	27	miR-92a-3p	26.5	A-form (mixed)
miR-92a-3p_AGT_nt	nt	3'end	AGT	1905	2738	miR-92a-3p	2321.5	A-form (mixed)
miR-92a-3p_AT_nt	nt	3'end	AT	47524	69020	miR-92a-3p	58272	A-form (mixed)
miR-92a-3p_ATA_nt	nt	3'end	ATA	447	478	miR-92a-3p	462.5	A-form (mixed)
miR-92a-3p_ATC_nt	nt	3'end	ATC	76	78	miR-92a-3p	77	A-form (mixed)
miR-92a-3p_ATG_nt	nt	3'end	ATG	28	15	miR-92a-3p	21.5	A-form (mixed)
miR-92a-3p_ATT_nt	nt	3'end	ATT	1603	2411	miR-92a-3p	2007	A-form (mixed)
miR-92a-3p_ACC_nt	nt	3'end	ACC	14	2	miR-92a-3p	8	A-form (mixed)
miR-92a-3p_A_nt	nt	3'end	A	52384	58745	miR-92a-3p	55564.5	A-form (pure)
miR-92a-3p_AA_nt	nt	3'end	AA	130940	163471	miR-92a-3p	147206	A-form (pure)
miR-92a-3p_AAA_nt	nt	3'end	AAA	13254	12715	miR-92a-3p	12984.5	A-form (pure)
miR-92a-3p_CA_nt	nt	3'end	CA	134	160	miR-92a-3p	147	C-form (mixed)
miR-92a-3p_CAA_nt	nt	3'end	CAA	22	9	miR-92a-3p	15.5	C-form (mixed)
miR-92a-3p_CAT_nt	nt	3'end	CAT	13	19	miR-92a-3p	16	C-form (mixed)
miR-92a-3p_CG_nt	nt	3'end	CG	21	16	miR-92a-3p	18.5	C-form (mixed)
miR-92a-3p_CT_nt	nt	3'end	CT	108	103	miR-92a-3p	105.5	C-form (mixed)
miR-92a-3p_CAC_nt	nt	3'end	CAC	1	0	miR-92a-3p	0.5	C-form (mixed)
miR-92a-3p_CGA_nt	nt	3'end	CGA	3	2	miR-92a-3p	2.5	C-form (mixed)
miR-92a-3p_CGT_nt	nt	3'end	CGT	2	1	miR-92a-3p	1.5	C-form (mixed)
miR-92a-3p_CTA_nt	nt	3'end	CTA	1	2	miR-92a-3p	1.5	C-form (mixed)
miR-92a-3p_CTT_nt	nt	3'end	CTT	3	0	miR-92a-3p	1.5	C-form (mixed)
miR-92a-3p_C_nt	nt	3'end	C	273	329	miR-92a-3p	301	C-form (pure)
miR-92a-3p_CC_nt	nt	3'end	CC	4	4	miR-92a-3p	4	C-form (pure)
miR-92a-3p_GA_nt	nt	3'end	GA	628	817	miR-92a-3p	722.5	G-form (mixed)
miR-92a-3p_GAA_nt	nt	3'end	GAA	21	28	miR-92a-3p	24.5	G-form (mixed)
miR-92a-3p_GAT_nt	nt	3'end	GAT	27	56	miR-92a-3p	41.5	G-form (mixed)
miR-92a-3p_GT_nt	nt	3'end	GT	44	67	miR-92a-3p	55.5	G-form (mixed)
miR-92a-3p_GTT_nt	nt	3'end	GTT	17	44	miR-92a-3p	30.5	G-form (mixed)
miR-92a-3p_GAC_nt	nt	3'end	GAC	1	0	miR-92a-3p	0.5	G-form (mixed)
miR-92a-3p_GAG_nt	nt	3'end	GAG	0	2	miR-92a-3p	1	G-form (mixed)
miR-92a-3p_GC_nt	nt	3'end	GC	1	1	miR-92a-3p	1	G-form (mixed)
miR-92a-3p_GCG_nt	nt	3'end	GCG	1	0	miR-92a-3p	0.5	G-form (mixed)
miR-92a-3p_GGT_nt	nt	3'end	GGT	1	2	miR-92a-3p	1.5	G-form (mixed)
miR-92a-3p_GTA_nt	nt	3'end	GTA	3	3	miR-92a-3p	3	G-form (mixed)
miR-92a-3p_GTC_nt	nt	3'end	GTC	0	1	miR-92a-3p	0.5	G-form (mixed)
miR-92a-3p_TA_nt	nt	3'end	TA	4111	5967	miR-92a-3p	5039	U-form (mixed)
miR-92a-3p_TAA_nt	nt	3'end	TAA	1912	2447	miR-92a-3p	2179.5	U-form (mixed)
miR-92a-3p_TAC_nt	nt	3'end	TAC	41	41	miR-92a-3p	41	U-form (mixed)
miR-92a-3p_TAG_nt	nt	3'end	TAG	166	189	miR-92a-3p	177.5	U-form (mixed)
miR-92a-3p_TAT_nt	nt	3'end	TAT	1897	3628	miR-92a-3p	2762.5	U-form (mixed)
miR-92a-3p_TC_nt	nt	3'end	TC	216	243	miR-92a-3p	229.5	U-form (mixed)
miR-92a-3p_TCT_nt	nt	3'end	TCT	20	20	miR-92a-3p	20	U-form (mixed)
miR-92a-3p_TGT_nt	nt	3'end	TGT	88	168	miR-92a-3p	128	U-form (mixed)
miR-92a-3p_TTA_nt	nt	3'end	TTA	90	139	miR-92a-3p	114.5	U-form (mixed)
miR-92a-3p_TTC_nt	nt	3'end	TTC	17	9	miR-92a-3p	13	U-form (mixed)
miR-92a-3p_TCA_nt	nt	3'end	TCA	8	8	miR-92a-3p	8	U-form (mixed)
miR-92a-3p_TCG_nt	nt	3'end	TCG	4	0	miR-92a-3p	2	U-form (mixed)
miR-92a-3p_TGC_nt	nt	3'end	TGC	2	3	miR-92a-3p	2.5	U-form (mixed)
miR-92a-3p_TGG_nt	nt	3'end	TGG	0	1	miR-92a-3p	0.5	U-form (mixed)
miR-92a-3p_TTG_nt	nt	3'end	TTG	2	5	miR-92a-3p	3.5	U-form (mixed)
miR-92a-3p_TT_nt	nt	3'end	TT	7783	12622	miR-92a-3p	10202.5	U-form (pure)
miR-92a-3p_TTT_nt	nt	3'end	TTT	550	901	miR-92a-3p	725.5	U-form (pure)

## Sheet: isomiR distribution
	TUMOR						NORMAL
	3'end NT	3'end T	5'end NT	5'end T	miRNA	trimmed	3'end NT	3'end T	5'end NT	5'end T	miRNA	trimmed
total reads	738263	1181366	10093	23291	3617753	553890	660174	1.33931e+06	10549	14187.6	3.41522e+06	685209
	3'end NT	3'end T	5'end NT	5'end T	miRNA	trimmed	3'end NT	3'end T	5'end NT	5'end T	miRNA	trimmed
no reads	22	59	202	196	5	15	24	43	178	167	5	17
showing mod	285	249	105	111	302	292	245	226	91	102	264	252
>1%	253	201	10	49	294	265	218	176	6	38	257	231
> 5%	166	145	2	25	266	185	144	130	2	18	233	164
>10%	101	120	2	19	250	136	91	108	2	13	218	126
>20%	50	92	0	16	224	90	43	81	0	12	189	90
>50%	11	52	0	5	155	36	16	40	0	5	129	38

## Sheet: nucleotide distribution
NORMAL SAMPLE (at least 1 count)						Tumor SAMPLE (at least 1 count)
isogroup	number NT	number T	Reads NT	Read T		isogroup	number NT	number T	Reads NT	Read T
A-forms	636	120	375254	71843		A-forms	622	119	438503	68365
C-forms	123	135	15477	158252		C-forms	114	91	12249	238106
G-forms	164	118	8326	164048		G-forms	138	113	8431	208100
T-forms	615	226	91725	355747		T-forms	602	203	137107	532693
NORMAL SAMPLE (at least 10 counts)						TUMOR SAMPLE (at least 10 counts)
isogroup	number NT	number T	Reads NT	Read T		isogroup	number NT	number T	Reads NT	Read T
A-forms	251	52	374196	71633		A-forms	228	51	437428	68165
C-forms	36	43	15259	158048		C-forms	38	35	12057	237931
G-forms	39	54	8310	163739		G-forms	45	52	8193	207931
T-forms	202	115	90574	355439		T-forms	217	112	135965	532420
